# Supplementary material for: Significance of LRFN4 in prognosis and tumor microenvironment of lung adenocarcinoma
Source: Front Pharmacol. 2025 Feb 25;16:1540636. doi: 10.3389/fphar.2025.1540636 (PMC11893870; doi:10.3389/fphar.2025.1540636)
Supplement: Supplementary file 1 [file DataSheet4.xlsx]

## Sheet: Table S4
Table S4. The correlation of TCF3, E2F1, E2F3, LRFN4 expression with IC50 of drugs in Response Portal for Therapeutic Genomics (CTRP)
symbol	drug	cor	fdr	entrez
E2F1	16-beta-bromoandrosterone	-0.115512	0.0116172	1869
E2F1	1S,3R-RSL-3	-0.0610257	0.141935	1869
E2F1	3-Cl-AHPC	-0.116319	0.00250991	1869
E2F1	968	-0.157114	0.899628	1869
E2F1	A-804598	-0.0226264	0.911182	1869
E2F1	AA-COCF3	-0.0548575	0.20029	1869
E2F1	ABT-199	-0.145622	0.00601881	1869
E2F1	ABT-737	-0.137165	0.0011647	1869
E2F1	AC55649	-0.045756	0.710032	1869
E2F1	AGK-2	-0.0143223	0.978306	1869
E2F1	AM-580	-0.0240664	0.691686	1869
E2F1	AT-406	-0.0438062	0.694489	1869
E2F1	AT13387	-0.113823	0.0528158	1869
E2F1	AT7867	-0.0540371	0.207742	1869
E2F1	AZ-3146	-0.046404	0.292576	1869
E2F1	AZD1480	-0.0546683	0.474964	1869
E2F1	AZD4547	-0.0148819	0.793069	1869
E2F1	AZD6482	-0.0904853	0.080737	1869
E2F1	AZD7545	-0.0745089	0.0836367	1869
E2F1	AZD7762	-0.117593	0.00213177	1869
E2F1	AZD8055	-0.0933297	0.0198285	1869
E2F1	B02	-0.0510027	0.225898	1869
E2F1	BCL-LZH-4	0.0772084	0.683295	1869
E2F1	BEC	0.0761562	0.999979	1869
E2F1	BI-2536	-0.106489	0.00441696	1869
E2F1	BIBR-1532	-0.0691234	0.132519	1869
E2F1	BIRB-796	-0.169661	6.038e-05	1869
E2F1	BIX-01294	-0.213325	1.50854e-08	1869
E2F1	BMS-195614	-0.08234	0.149035	1869
E2F1	BMS-270394	-0.0662715	0.147272	1869
E2F1	BMS-345541	-0.0711238	0.0746694	1869
E2F1	BMS-536924	0.0176437	0.786052	1869
E2F1	BMS-754807	-0.0808773	0.0678862	1869
E2F1	BRD-A02303741	-0.0464215	0.404905	1869
E2F1	BRD-A05715709	0.0546751	0.722394	1869
E2F1	BRD-A71883111	-0.080904	0.060161	1869
E2F1	BRD-A86708339	-0.162552	0.0054352	1869
E2F1	BRD-A94377914	-0.151206	0.00601757	1869
E2F1	BRD-K01737880	-0.240515	0.182615	1869
E2F1	BRD-K02251932	-0.0848393	0.0826277	1869
E2F1	BRD-K02492147	-0.0184117	0.791199	1869
E2F1	BRD-K04800985	-0.0740161	0.99881	1869
E2F1	BRD-K09344309	0.105114	0.818967	1869
E2F1	BRD-K09587429	0.0248658	0.734056	1869
E2F1	BRD-K11533227	-0.0773912	0.0766655	1869
E2F1	BRD-K13999467	-0.145734	0.000362922	1869
E2F1	BRD-K14844214	-0.114221	0.0597772	1869
E2F1	BRD-K16147474	0.0246076	0.952128	1869
E2F1	BRD-K17060750	-0.0324265	0.556724	1869
E2F1	BRD-K19103580	-0.105979	0.0218425	1869
E2F1	BRD-K24690302	-0.160392	7.1507e-05	1869
E2F1	BRD-K26531177	-0.15024	0.000179119	1869
E2F1	BRD-K27224038	0.0822012	0.749127	1869
E2F1	BRD-K27986637	-0.136718	0.327615	1869
E2F1	BRD-K28456706	-0.164295	3.7648e-05	1869
E2F1	BRD-K29086754	0.035198	0.892547	1869
E2F1	BRD-K29313308	-0.0793892	0.0622409	1869
E2F1	BRD-K30019337	0.0425681	0.906341	1869
E2F1	BRD-K30748066	-0.265773	0.111788	1869
E2F1	BRD-K33199242	0.0136458	0.984762	1869
E2F1	BRD-K33514849	-0.153071	0.999288	1869
E2F1	BRD-K34099515	-0.00235281	0.997102	1869
E2F1	BRD-K34222889	-0.151004	6.2618e-05	1869
E2F1	BRD-K34485477	0.00474376	0.999379	1869
E2F1	BRD-K35604418	-0.16142	3.0343e-05	1869
E2F1	BRD-K37390332	-0.0660648	0.682214	1869
E2F1	BRD-K41334119	-0.0189952	0.985271	1869
E2F1	BRD-K41597374	-0.114568	0.00378327	1869
E2F1	BRD-K42260513	0.0369806	0.994633	1869
E2F1	BRD-K44224150	0.0220898	0.996195	1869
E2F1	BRD-K45681478	-0.218791	1.03988e-07	1869
E2F1	BRD-K48334597	-0.147852	0.158988	1869
E2F1	BRD-K48477130	-0.0321486	0.882529	1869
E2F1	BRD-K49290616	0.00250626	0.997608	1869
E2F1	BRD-K50799972	-0.0465144	0.517182	1869
E2F1	BRD-K51490254	-0.149463	0.000279453	1869
E2F1	BRD-K51831558	-0.113255	0.0981785	1869
E2F1	BRD-K52037352	-0.083885	0.169581	1869
E2F1	BRD-K55116708	-0.0337805	0.49466	1869
E2F1	BRD-K61166597	-0.162052	3.5638e-05	1869
E2F1	BRD-K63431240	0.0244557	0.61242	1869
E2F1	BRD-K64610608	0.0675361	0.535075	1869
E2F1	BRD-K66453893	-0.106986	0.00520181	1869
E2F1	BRD-K66532283	-0.109307	0.00638983	1869
E2F1	BRD-K70511574	-0.0687952	0.080049	1869
E2F1	BRD-K71781559	-0.049877	0.978698	1869
E2F1	BRD-K75293299	-0.0469771	0.873508	1869
E2F1	BRD-K78574327	0.00804443	0.994233	1869
E2F1	BRD-K80183349	-0.119707	0.00220958	1869
E2F1	BRD-K84807411	0.0274082	0.941112	1869
E2F1	BRD-K85133207	-0.0937551	0.0297665	1869
E2F1	BRD-K86535717	0.0711306	0.825362	1869
E2F1	BRD-K88742110	-0.114653	0.0048983	1869
E2F1	BRD-K90370028	-0.0423599	0.936033	1869
E2F1	BRD-K92856060	-0.158881	6.9866e-05	1869
E2F1	BRD-K96431673	0.0200109	0.996572	1869
E2F1	BRD-K96970199	0.041874	0.998764	1869
E2F1	BRD-K97651142	-0.0677196	0.110444	1869
E2F1	BRD-K99006945	0.113902	0.102	1869
E2F1	BRD-M00053801	-0.00593721	0.969361	1869
E2F1	BRD1378	-0.0117403	0.939346	1869
E2F1	BRD1812	-0.0673832	0.101432	1869
E2F1	BRD1835	-0.065527	0.168956	1869
E2F1	BRD4132	0.0143114	0.855716	1869
E2F1	BRD5468	-0.0144715	0.903603	1869
E2F1	BRD6340	-0.0497237	0.227321	1869
E2F1	BRD8899	-0.0737977	0.447979	1869
E2F1	BRD8958	0.00156194	0.997944	1869
E2F1	BRD9647	-0.0344131	0.53591	1869
E2F1	BRD9876	0.0188464	0.79742	1869
E2F1	BYL-719	-0.0145752	0.868412	1869
E2F1	Bax channel blocker	-0.122759	0.00412639	1869
E2F1	C6-ceramide	-0.0433943	0.710669	1869
E2F1	CAL-101	-0.0707701	0.208138	1869
E2F1	CAY10576	-0.0111445	0.906861	1869
E2F1	CAY10594	-0.0498379	0.401291	1869
E2F1	CAY10618	-0.118253	0.00237157	1869
E2F1	CBB-1007	-0.0880891	0.55539	1869
E2F1	CCT036477	-0.123279	0.00148103	1869
E2F1	CD-1530	-0.0741799	0.157519	1869
E2F1	CD-437	-0.131988	0.000542106	1869
E2F1	CHIR-99021	-0.0673604	0.116475	1869
E2F1	CHM-1	-0.0634242	0.103641	1869
E2F1	CI-976	-0.0100538	0.960792	1869
E2F1	CID-5951923	-0.00696135	0.959503	1869
E2F1	CIL41	-0.130124	0.0477194	1869
E2F1	CIL55	-0.0737826	0.742159	1869
E2F1	CIL55A	-0.118503	0.0455088	1869
E2F1	CIL56	-0.100662	0.0949319	1869
E2F1	CIL70	-0.118482	0.0381606	1869
E2F1	COL-3	-0.130173	0.00417009	1869
E2F1	CR-1-31B	-0.129171	0.000536026	1869
E2F1	Ch-55	-0.0283455	0.605033	1869
E2F1	Compound 1541A	-0.0231552	0.759452	1869
E2F1	Compound 23 citrate	-0.0949628	0.0164647	1869
E2F1	Compound 7d-cis	-0.169235	4.966e-05	1869
E2F1	DBeQ	-0.0649459	0.139738	1869
E2F1	DNMDP	0.0227325	0.787822	1869
E2F1	ELCPK	-0.0418606	0.52834	1869
E2F1	ETP-46464	-0.0814186	0.127151	1869
E2F1	EX-527	0.00738713	0.961601	1869
E2F1	FGIN-1-27	-0.0689275	0.60771	1869
E2F1	FQI-1	-0.0449568	0.452955	1869
E2F1	FQI-2	-0.0742177	0.0554861	1869
E2F1	FSC231	-0.0434966	0.99945	1869
E2F1	GANT-61	-0.0484056	0.423441	1869
E2F1	GDC-0879	-0.0113764	0.873844	1869
E2F1	GDC-0941	-0.0416996	0.385517	1869
E2F1	GMX-1778	-0.136275	0.000552931	1869
E2F1	GSK-3 inhibitor IX	-0.0873655	0.0384961	1869
E2F1	GSK-J4	-0.352384	0.0148474	1869
E2F1	GSK1059615	-0.0364073	0.912185	1869
E2F1	GSK2636771	-0.1037	0.220829	1869
E2F1	GSK4112	-0.0886104	0.0571591	1869
E2F1	GSK461364	-0.108307	0.0047527	1869
E2F1	GSK525762A	-0.0809046	0.0357866	1869
E2F1	GW-405833	-0.11549	0.00277404	1869
E2F1	GW-843682X	-0.116719	0.00384872	1869
E2F1	HBX-41108	-0.185209	0.000223294	1869
E2F1	HC-067047	-0.0435604	0.490608	1869
E2F1	HLI 373	-0.0835834	0.0448612	1869
E2F1	I-BET151	-0.124085	0.000937708	1869
E2F1	IC-87114	0.00258659	0.980231	1869
E2F1	IPR-456	-0.0767147	0.506365	1869
E2F1	ISOX	-0.139511	0.000245312	1869
E2F1	IU1	-0.00195121	0.988572	1869
E2F1	JQ-1	-0.0773753	0.0452265	1869
E2F1	JW-480	-0.00825466	0.97333	1869
E2F1	JW-55	-0.0505631	0.715964	1869
E2F1	JW-74	-0.0736872	0.371557	1869
E2F1	KH-CB19	-0.00612175	0.964552	1869
E2F1	KHS101	-0.0306468	0.506331	1869
E2F1	KPT185	-0.129277	0.00411714	1869
E2F1	KU 0060648	-0.0610896	0.143166	1869
E2F1	KU-0063794	-0.0814582	0.0463069	1869
E2F1	KU-55933	-0.0496979	0.26919	1869
E2F1	KU-60019	-0.131942	0.000650524	1869
E2F1	KW-2449	-0.134789	0.000377835	1869
E2F1	KX2-391	-0.0916012	0.0182493	1869
E2F1	Ki8751	-0.0765628	0.0805499	1869
E2F1	Ko-143	-0.129743	0.000970998	1869
E2F1	L-685458	-0.0626245	0.278243	1869
E2F1	LE-135	-0.0525102	0.242981	1869
E2F1	LRRK2-IN-1	-0.181674	5.2258e-05	1869
E2F1	LY-2157299	0.0131476	0.969561	1869
E2F1	LY-2183240	-0.0938646	0.0137685	1869
E2F1	MG-132	-0.0507543	0.575908	1869
E2F1	MGCD-265	-0.176816	3.43589e-06	1869
E2F1	MI-1	0.00125246	0.992126	1869
E2F1	MI-2	-0.209704	0.000748877	1869
E2F1	MK-0752	-0.0154628	0.862348	1869
E2F1	MK-1775	-0.100131	0.0108567	1869
E2F1	MK-2206	-0.138033	0.000938632	1869
E2F1	ML006	-0.0320972	0.574873	1869
E2F1	ML029	-0.0726864	0.102445	1869
E2F1	ML031	-0.115127	0.00682506	1869
E2F1	ML050	-0.147251	0.000315772	1869
E2F1	ML083	0.0146787	0.921613	1869
E2F1	ML162	-0.068824	0.104276	1869
E2F1	ML203	-0.128598	0.0112682	1869
E2F1	ML210	-0.0760526	0.0666759	1869
E2F1	ML239	-0.126453	0.00185653	1869
E2F1	ML258	-0.0206455	0.866436	1869
E2F1	ML311	-0.0849953	0.0265543	1869
E2F1	ML312	-0.0240867	0.994265	1869
E2F1	ML320	-0.0718416	0.118539	1869
E2F1	ML334 diastereomer	0.0512971	0.488165	1869
E2F1	MLN2238	-0.0281492	0.509626	1869
E2F1	MLN2480	-0.0950631	0.295442	1869
E2F1	MST-312	-0.121577	0.00157998	1869
E2F1	Mdivi-1	-0.0481295	0.272682	1869
E2F1	Merck60	-0.101732	0.00776115	1869
E2F1	N9-isopropylolomoucine	-0.0652815	0.117075	1869
E2F1	NPC-26	-0.0388237	0.741056	1869
E2F1	NSC 74859	-0.0603625	0.241698	1869
E2F1	NSC19630	-0.223649	1.00385e-06	1869
E2F1	NSC23766	-0.168687	1.6435e-05	1869
E2F1	NSC30930	0.058298	0.389949	1869
E2F1	NSC48300	-0.0736517	0.0634237	1869
E2F1	NSC632839	-0.0602812	0.127872	1869
E2F1	NSC95397	-0.174461	1.343e-05	1869
E2F1	NVP-231	-0.0650546	0.103029	1869
E2F1	NVP-ADW742	-0.0813965	0.0630518	1869
E2F1	NVP-BEZ235	-0.0847471	0.0919699	1869
E2F1	NVP-BSK805	-0.0614933	0.134523	1869
E2F1	NVP-TAE684	-0.0175637	0.757597	1869
E2F1	O-6-benzylguanine	0.0325331	0.826734	1869
E2F1	OSI-027	-0.0694304	0.106432	1869
E2F1	OSI-930	-0.0810046	0.0702971	1869
E2F1	PAC-1	-0.192254	6.6394e-07	1869
E2F1	PD 153035	0.118531	0.0256266	1869
E2F1	PD318088	0.134061	0.00154236	1869
E2F1	PDMP	-0.10887	0.00896319	1869
E2F1	PF-184	-0.145269	0.000176411	1869
E2F1	PF-3758309	-0.167742	0.00246501	1869
E2F1	PF-4800567 hydrochloride	-0.0431467	0.999586	1869
E2F1	PF-543	-0.0695877	0.133322	1869
E2F1	PF-573228	-0.0582817	0.156833	1869
E2F1	PF-750	-0.0793413	0.0898451	1869
E2F1	PHA-793887	-0.0983371	0.00956014	1869
E2F1	PI-103	-0.172171	1.2927e-05	1869
E2F1	PIK-93	-0.101797	0.0129999	1869
E2F1	PL-DI	-0.156999	3.6381e-05	1869
E2F1	PLX-4720	-0.0249858	0.776044	1869
E2F1	PRIMA-1	-0.221381	7.42528e-09	1869
E2F1	PRIMA-1-Met	-0.130419	0.0469147	1869
E2F1	PRL-3 inhibitor I	-0.0792873	0.430916	1869
E2F1	PX-12	-0.194395	2.16598e-07	1869
E2F1	PYR-41	-0.038304	0.495151	1869
E2F1	QS-11	-0.0034222	0.994223	1869
E2F1	QW-BI-011	-0.111835	0.219946	1869
E2F1	R428	-0.101212	0.0432311	1869
E2F1	RAF265	-0.0530326	0.355399	1869
E2F1	RG-108	-0.0914543	0.034113	1869
E2F1	RITA	-0.0741613	0.0781276	1869
E2F1	RO4929097	-0.142124	0.0502143	1869
E2F1	Repligen 136	-0.082641	0.0548662	1869
E2F1	SB-225002	-0.0816253	0.032771	1869
E2F1	SB-431542	-0.0774203	0.364293	1869
E2F1	SB-525334	-0.134982	0.00297	1869
E2F1	SB-743921	-0.102878	0.00620852	1869
E2F1	SCH-529074	-0.109023	0.0151338	1869
E2F1	SCH-79797	-0.105597	0.00672732	1869
E2F1	SGX-523	0.0552743	0.343884	1869
E2F1	SID 26681509	-0.0883682	0.0485489	1869
E2F1	SJ-172550	0.0147283	0.923445	1869
E2F1	SKI-II	-0.106162	0.0130505	1869
E2F1	SMER-3	-0.175178	4.1141e-05	1869
E2F1	SN-38	-0.12347	0.00423339	1869
E2F1	SNS-032	-0.0398176	0.360723	1869
E2F1	SNX-2112	-0.0480374	0.218814	1869
E2F1	SR-II-138A	-0.127103	0.000595079	1869
E2F1	SR1001	-0.0584265	0.390061	1869
E2F1	SR8278	-0.223685	0.493143	1869
E2F1	SRT-1720	-0.174433	2.9763e-05	1869
E2F1	STF-31	-0.139278	0.000409574	1869
E2F1	SU11274	-0.0977856	0.0151813	1869
E2F1	SZ4TA2	-0.0956453	0.353117	1869
E2F1	StemRegenin 1	-0.0795243	0.0507574	1869
E2F1	TG-100-115	-0.152259	0.000779107	1869
E2F1	TG-101348	-0.0248104	0.583165	1869
E2F1	TGX-221	-0.0484082	0.508719	1869
E2F1	TPCA-1	-0.0111307	0.810427	1869
E2F1	TW-37	-0.0828359	0.0417143	1869
E2F1	UNC0321	0.0317092	0.796069	1869
E2F1	UNC0638	-0.13312	0.00110238	1869
E2F1	VAF-347	0.0487407	0.464396	1869
E2F1	VER-155008	-0.0699817	0.0985955	1869
E2F1	VU0155056	-0.0424955	0.898685	1869
E2F1	WAY-362450	-0.0906221	0.998521	1869
E2F1	WP1130	-0.100078	0.013062	1869
E2F1	WZ4002	-0.0351838	0.657991	1869
E2F1	WZ8040	-0.0467031	0.381396	1869
E2F1	XL765	-0.0932201	0.0732895	1869
E2F1	YK 4-279	-0.0805537	0.0372953	1869
E2F1	YM-155	-0.0964649	0.0366398	1869
E2F1	ZSTK474	-0.101898	0.0416211	1869
E2F1	abiraterone	0.155944	0.19913	1869
E2F1	afatinib	0.0257068	0.629454	1869
E2F1	alisertib	-0.0635974	0.112777	1869
E2F1	alvocidib	-0.121542	0.0355813	1869
E2F1	apicidin	-0.149601	6.2188e-05	1869
E2F1	austocystin D	-0.0123992	0.823997	1869
E2F1	avicin D	0.135115	0.0796048	1869
E2F1	avrainvillamide	-0.117544	0.0143293	1869
E2F1	axitinib	-0.0965381	0.0135506	1869
E2F1	azacitidine	-0.0257198	0.626779	1869
E2F1	bafilomycin A1	-0.0629123	0.925931	1869
E2F1	barasertib	-0.112991	0.0038944	1869
E2F1	bardoxolone methyl	-0.0700039	0.102286	1869
E2F1	belinostat	-0.191318	0.000457487	1869
E2F1	bendamustine	-0.101168	0.017211	1869
E2F1	betulinic acid	-0.00341486	0.991578	1869
E2F1	bexarotene	-0.0730996	0.0921205	1869
E2F1	birinapant	0.0370476	0.595776	1869
E2F1	blebbistatin	-0.104581	0.889823	1869
E2F1	bleomycin A2	0.111331	0.0238151	1869
E2F1	bortezomib	-0.0537667	0.192702	1869
E2F1	bosutinib	-0.0273646	0.542797	1869
E2F1	brefeldin A	0.0168719	0.744088	1869
E2F1	brivanib	-0.0894057	0.027342	1869
E2F1	cabozantinib	-0.0595906	0.219798	1869
E2F1	canertinib	0.0321504	0.530545	1869
E2F1	cediranib	-0.0328945	0.821283	1869
E2F1	ceranib-2	-0.0721621	0.0628572	1869
E2F1	cerulenin	-0.190044	4.71975e-07	1869
E2F1	chlorambucil	-0.0839352	0.034563	1869
E2F1	ciclopirox	-0.142712	0.000128885	1869
E2F1	ciclosporin	-0.0123868	0.855397	1869
E2F1	cimetidine	0.0306302	0.986313	1869
E2F1	clofarabine	-0.146085	8.6205e-05	1869
E2F1	crizotinib	-0.0798971	0.044239	1869
E2F1	cucurbitacin I	-0.107687	0.00776038	1869
E2F1	curcumin	-0.0809155	0.039299	1869
E2F1	cyanoquinoline 11	-0.0345046	0.739217	1869
E2F1	cyclophosphamide	0.0525844	0.993392	1869
E2F1	cytarabine hydrochloride	-0.139312	0.00019842	1869
E2F1	cytochalasin B	-0.0270978	0.643695	1869
E2F1	dabrafenib	-0.0292132	0.73887	1869
E2F1	dacarbazine	-0.0581397	0.147177	1869
E2F1	daporinad	-0.0744414	0.100869	1869
E2F1	darinaparsin	-0.142888	0.0181976	1869
E2F1	dasatinib	0.0749641	0.0999268	1869
E2F1	decitabine	-0.129439	0.000571957	1869
E2F1	dexamethasone	-0.173327	2.318e-05	1869
E2F1	dinaciclib	-0.141104	0.0120382	1869
E2F1	docetaxel	-0.130594	0.0284644	1869
E2F1	doxorubicin	-0.10167	0.00692169	1869
E2F1	elocalcitol	-0.0674722	0.0891891	1869
E2F1	entinostat	-0.109276	0.00475543	1869
E2F1	epigallocatechin-3-monogallate	-0.166223	8.316e-05	1869
E2F1	erastin	-0.0600431	0.169873	1869
E2F1	erismodegib	0.028749	0.746164	1869
E2F1	erlotinib	0.130728	0.00156	1869
E2F1	etomoxir	0.0338017	0.95537	1869
E2F1	etoposide	-0.116976	0.00207526	1869
E2F1	fingolimod	-0.145878	0.000172006	1869
E2F1	fluorouracil	-0.00741187	0.866743	1869
E2F1	fluvastatin	0.0196067	0.75597	1869
E2F1	foretinib	-0.0778913	0.0662631	1869
E2F1	fulvestrant	-0.000618258	0.999569	1869
E2F1	fumonisin B1	0.0140646	0.855336	1869
E2F1	gefitinib	0.079382	0.0997207	1869
E2F1	gemcitabine	-0.153517	9.9316e-05	1869
E2F1	gossypol	-0.0768471	0.0596037	1869
E2F1	hyperforin	0.030663	0.761745	1869
E2F1	ibrutinib	-0.0319025	0.626886	1869
E2F1	ifosfamide	0.0722955	0.696305	1869
E2F1	imatinib	-0.108301	0.00894486	1869
E2F1	importazole	-0.0516191	0.413491	1869
E2F1	indisulam	-0.0595483	0.14779	1869
E2F1	isoevodiamine	-0.0844179	0.0282092	1869
E2F1	isoliquiritigenin	-0.0240436	0.809512	1869
E2F1	isonicotinohydroxamic acid	0.0369186	0.99255	1869
E2F1	istradefylline	-0.0739607	0.621008	1869
E2F1	itraconazole	0.0136691	0.8841	1869
E2F1	lapatinib	0.00052802	0.992787	1869
E2F1	lenvatinib	-0.056443	0.220796	1869
E2F1	leptomycin B	-0.0540787	0.162488	1869
E2F1	linifanib	-0.0886085	0.023415	1869
E2F1	linsitinib	-0.13937	0.000698376	1869
E2F1	lomeguatrib	-0.0377589	0.523393	1869
E2F1	lovastatin	0.0959731	0.0393107	1869
E2F1	manumycin A	-0.200471	7.53989e-08	1869
E2F1	marinopyrrole A	-0.122307	0.0148984	1869
E2F1	masitinib	-0.0852499	0.0405836	1869
E2F1	methotrexate	-0.0559436	0.186351	1869
E2F1	methylstat	-0.180727	9.7433e-05	1869
E2F1	mitomycin	-0.148557	9.2919e-05	1869
E2F1	momelotinib	-0.0599428	0.154276	1869
E2F1	myricetin	-0.0687521	0.506384	1869
E2F1	myriocin	0.184542	0.67056	1869
E2F1	nakiterpiosin	-0.0481171	0.233872	1869
E2F1	narciclasine	-0.0925906	0.0172303	1869
E2F1	navitoclax	-0.104852	0.011026	1869
E2F1	necrostatin-1	-0.122949	0.00558158	1869
E2F1	necrostatin-7	-0.0660668	0.146371	1869
E2F1	necrosulfonamide	-0.204089	8.62311e-06	1869
E2F1	nelarabine	-0.00344069	0.994889	1869
E2F1	neopeltolide	-0.0726157	0.466337	1869
E2F1	neratinib	0.0328152	0.493446	1869
E2F1	neuronal differentiation inducer III	-0.118993	0.00193978	1869
E2F1	niclosamide	-0.0666924	0.130629	1869
E2F1	nilotinib	-0.0385108	0.650366	1869
E2F1	nintedanib	-0.0630194	0.234576	1869
E2F1	nutlin-3	-0.0152441	0.738905	1869
E2F1	obatoclax	-0.106629	0.00574339	1869
E2F1	olaparib	-0.112943	0.00417419	1869
E2F1	oligomycin A	-0.0619749	0.130842	1869
E2F1	omacetaxine mepesuccinate	-0.0781149	0.0930549	1869
E2F1	ouabain	-0.0350786	0.387963	1869
E2F1	paclitaxel	-0.0964107	0.0134955	1869
E2F1	palmostatin B	-0.0392806	0.751981	1869
E2F1	pandacostat	-0.0167992	0.748573	1869
E2F1	panobinostat	-0.141173	0.000165537	1869
E2F1	parbendazole	-0.0783767	0.0391245	1869
E2F1	parthenolide	-0.085097	0.111633	1869
E2F1	pazopanib	-0.132055	0.000724285	1869
E2F1	pevonedistat	-0.0455942	0.278681	1869
E2F1	phloretin	-0.127866	0.00100563	1869
E2F1	pifithrin-alpha	-0.0437705	0.493247	1869
E2F1	pifithrin-mu	-0.169831	9.97574e-06	1869
E2F1	piperlongumine	-0.164156	1.1041e-05	1869
E2F1	pitstop2	-0.0163201	0.947359	1869
E2F1	pluripotin	0.0681175	0.154045	1869
E2F1	procarbazine	0.0762702	0.622642	1869
E2F1	prochlorperazine	-0.0837183	0.0602071	1869
E2F1	purmorphamine	-0.10366	0.0237031	1869
E2F1	pyrazolanthrone	0.069837	0.149695	1869
E2F1	quizartinib	-0.0316834	0.630693	1869
E2F1	regorafenib	-0.0314067	0.563742	1869
E2F1	rigosertib	-0.0451466	0.272918	1869
E2F1	ruxolitinib	0.0264923	0.573129	1869
E2F1	salermide	-0.0346611	0.752942	1869
E2F1	saracatinib	0.091086	0.0423378	1869
E2F1	selumetinib	0.134464	0.00193924	1869
E2F1	semagacestat	-0.069595	0.557778	1869
E2F1	serdemetan	-0.144102	0.000280646	1869
E2F1	sildenafil	0.0282005	0.837632	1869
E2F1	silmitasertib	-0.0283651	0.762382	1869
E2F1	simvastatin	0.0702576	0.210991	1869
E2F1	sirolimus	-0.173579	5.94733e-06	1869
E2F1	sitagliptin	0.000353822	0.999356	1869
E2F1	skepinone-L	-0.166312	0.00568395	1869
E2F1	sorafenib	-0.0694565	0.111331	1869
E2F1	sotrastaurin	-0.203023	7.05153e-06	1869
E2F1	spautin-1	-0.0314961	0.549527	1869
E2F1	staurosporine	-0.066566	0.631325	1869
E2F1	sunitinib	-0.075184	0.065373	1869
E2F1	tacedinaline	-0.126439	0.00622365	1869
E2F1	tacrolimus	-0.0641373	0.141669	1869
E2F1	tamatinib	0.0729863	0.319489	1869
E2F1	tamoxifen	-0.0325583	0.659764	1869
E2F1	tandutinib	-0.0719568	0.10482	1869
E2F1	tanespimycin	0.0295568	0.606606	1869
E2F1	temozolomide	0.0168181	0.834509	1869
E2F1	temsirolimus	-0.0966335	0.117704	1869
E2F1	teniposide	-0.146975	0.00613995	1869
E2F1	thalidomide	-0.0670245	0.719596	1869
E2F1	tigecycline	-0.182069	0.00144833	1869
E2F1	tipifarnib-P1	-0.0898095	0.0233832	1869
E2F1	tipifarnib-P2	-0.126602	0.0209167	1869
E2F1	tivantinib	-0.127431	0.025526	1869
E2F1	tivozanib	-0.0516402	0.297622	1869
E2F1	topotecan	-0.165584	7.75631e-06	1869
E2F1	tosedostat	-0.067184	0.122448	1869
E2F1	tozasertib	-0.200684	0.221995	1869
E2F1	trametinib	0.185685	0.00432511	1869
E2F1	tretinoin	-0.087635	0.0334088	1869
E2F1	triazolothiadiazine	-0.126539	0.000682432	1869
E2F1	trifluoperazine	-0.0613971	0.228895	1869
E2F1	triptolide	-0.0650785	0.106014	1869
E2F1	tubastatin A	-0.130783	0.0279079	1869
E2F1	valdecoxib	-0.141479	0.000338284	1869
E2F1	vandetanib	0.046739	0.376321	1869
E2F1	veliparib	-0.0509957	0.512828	1869
E2F1	vemurafenib	-0.0290078	0.645029	1869
E2F1	vincristine	-0.114609	0.00192919	1869
E2F1	vorapaxar	-0.103119	0.0206116	1869
E2F1	vorinostat	-0.111723	0.00370779	1869
E2F1	zebularine	-0.0122181	0.787654	1869
E2F3	16-beta-bromoandrosterone	-0.121712	0.00765946	1871
E2F3	1S,3R-RSL-3	-0.184021	1.65344e-06	1871
E2F3	3-Cl-AHPC	-0.238552	1.30092e-10	1871
E2F3	968	-0.14826	0.899628	1871
E2F3	A-804598	-0.00623932	0.979944	1871
E2F3	AA-COCF3	-0.155463	0.000126047	1871
E2F3	ABT-199	-0.195398	0.000171211	1871
E2F3	ABT-737	-0.215065	1.59808e-07	1871
E2F3	AC55649	-0.0395953	0.754132	1871
E2F3	AGK-2	-0.0135422	0.980773	1871
E2F3	AM-580	-0.115086	0.0146225	1871
E2F3	AT-406	-0.114001	0.209787	1871
E2F3	AT13387	-0.250333	8.56546e-06	1871
E2F3	AT7867	-0.278186	2.54929e-13	1871
E2F3	AZ-3146	-0.19011	1.40298e-06	1871
E2F3	AZD1480	-0.199154	0.00182362	1871
E2F3	AZD4547	-0.232443	1.78688e-08	1871
E2F3	AZD6482	-0.0806621	0.128969	1871
E2F3	AZD7545	-0.171459	2.6444e-05	1871
E2F3	AZD7762	-0.267924	3.20767e-13	1871
E2F3	AZD8055	-0.228121	3.95714e-09	1871
E2F3	B02	-0.259782	1.41581e-11	1871
E2F3	BCL-LZH-4	0.0692481	0.727331	1871
E2F3	BEC	0.0558464	0.999979	1871
E2F3	BI-2536	-0.34919	5.70224e-23	1871
E2F3	BIBR-1532	-0.135971	0.00139992	1871
E2F3	BIRB-796	-0.170331	5.6151e-05	1871
E2F3	BIX-01294	-0.326839	7.02179e-19	1871
E2F3	BMS-195614	-0.0690408	0.240555	1871
E2F3	BMS-270394	-0.120033	0.00522891	1871
E2F3	BMS-345541	-0.249026	5.1054e-11	1871
E2F3	BMS-536924	-0.0921928	0.0598092	1871
E2F3	BMS-754807	-0.137841	0.000862237	1871
E2F3	BRD-A02303741	-0.150749	0.00205275	1871
E2F3	BRD-A05715709	0.155248	0.343535	1871
E2F3	BRD-A71883111	-0.143665	0.000461337	1871
E2F3	BRD-A86708339	-0.19012	0.00103137	1871
E2F3	BRD-A94377914	-0.329657	2.22196e-10	1871
E2F3	BRD-K01737880	-0.395566	0.0188293	1871
E2F3	BRD-K02251932	-0.0638195	0.207758	1871
E2F3	BRD-K02492147	0.0817488	0.148111	1871
E2F3	BRD-K04800985	-0.0692669	0.99881	1871
E2F3	BRD-K09344309	0.0606914	0.921708	1871
E2F3	BRD-K09587429	0.078104	0.205987	1871
E2F3	BRD-K11533227	-0.229616	2.49914e-08	1871
E2F3	BRD-K13999467	-0.176698	1.2617e-05	1871
E2F3	BRD-K14844214	-0.0922875	0.138625	1871
E2F3	BRD-K16147474	0.0791999	0.867141	1871
E2F3	BRD-K17060750	0.09849	0.0377223	1871
E2F3	BRD-K19103580	-0.126802	0.00524526	1871
E2F3	BRD-K24690302	-0.247225	3.9906e-10	1871
E2F3	BRD-K26531177	-0.28835	9.12951e-14	1871
E2F3	BRD-K27224038	-0.0442936	0.883904	1871
E2F3	BRD-K27986637	-0.249813	0.0803979	1871
E2F3	BRD-K28456706	-0.217505	3.24839e-08	1871
E2F3	BRD-K29086754	-0.180126	0.247052	1871
E2F3	BRD-K29313308	-0.222173	3.10469e-08	1871
E2F3	BRD-K30019337	-0.0766166	0.784232	1871
E2F3	BRD-K30748066	-0.443437	0.00508166	1871
E2F3	BRD-K33199242	-0.00165257	0.997356	1871
E2F3	BRD-K33514849	-0.228684	0.999288	1871
E2F3	BRD-K34099515	-0.140892	0.817701	1871
E2F3	BRD-K34222889	-0.341322	3.70092e-21	1871
E2F3	BRD-K34485477	-0.0147115	0.998562	1871
E2F3	BRD-K35604418	-0.245128	1.134e-10	1871
E2F3	BRD-K37390332	-0.0807656	0.587202	1871
E2F3	BRD-K41334119	-0.0436183	0.951971	1871
E2F3	BRD-K41597374	-0.181347	2.50904e-06	1871
E2F3	BRD-K42260513	-0.032442	0.994633	1871
E2F3	BRD-K44224150	0.030944	0.994574	1871
E2F3	BRD-K45681478	-0.183485	1.0135e-05	1871
E2F3	BRD-K48334597	-0.276678	0.00833238	1871
E2F3	BRD-K48477130	0.108904	0.562208	1871
E2F3	BRD-K49290616	0.0173173	0.975239	1871
E2F3	BRD-K50799972	-0.0561848	0.413846	1871
E2F3	BRD-K51490254	-0.196798	1.32636e-06	1871
E2F3	BRD-K51831558	-0.174043	0.00937354	1871
E2F3	BRD-K52037352	-0.0311988	0.657889	1871
E2F3	BRD-K55116708	-0.149499	0.000387335	1871
E2F3	BRD-K61166597	-0.346739	4.81952e-20	1871
E2F3	BRD-K63431240	-0.153048	0.000152092	1871
E2F3	BRD-K64610608	0.0277337	0.833255	1871
E2F3	BRD-K66453893	-0.32983	1.15165e-19	1871
E2F3	BRD-K66532283	-0.33167	3.97271e-18	1871
E2F3	BRD-K70511574	-0.322163	8.43e-19	1871
E2F3	BRD-K71781559	-0.050546	0.978698	1871
E2F3	BRD-K75293299	0.0284131	0.933441	1871
E2F3	BRD-K78574327	-0.0522998	0.970056	1871
E2F3	BRD-K80183349	-0.283032	4.40385e-14	1871
E2F3	BRD-K84807411	-0.0823638	0.756839	1871
E2F3	BRD-K85133207	-0.169749	5.0286e-05	1871
E2F3	BRD-K86535717	0.0619591	0.852405	1871
E2F3	BRD-K88742110	-0.202464	2.98382e-07	1871
E2F3	BRD-K90370028	-0.0780694	0.843967	1871
E2F3	BRD-K92856060	-0.271915	2.39329e-12	1871
E2F3	BRD-K96431673	0.0394838	0.994886	1871
E2F3	BRD-K96970199	-0.0251781	0.998764	1871
E2F3	BRD-K97651142	-0.143685	0.000386759	1871
E2F3	BRD-K99006945	0.0234348	0.774278	1871
E2F3	BRD-M00053801	-0.0801513	0.393059	1871
E2F3	BRD1378	0.0328454	0.789064	1871
E2F3	BRD1812	-0.284589	5.38368e-14	1871
E2F3	BRD1835	-0.131966	0.00326238	1871
E2F3	BRD4132	-0.0814599	0.175801	1871
E2F3	BRD5468	0.000965882	0.99519	1871
E2F3	BRD6340	-0.162806	2.9049e-05	1871
E2F3	BRD8899	0.00886477	0.947812	1871
E2F3	BRD8958	0.00684433	0.99313	1871
E2F3	BRD9647	-0.155961	0.000564596	1871
E2F3	BRD9876	-0.13801	0.0115831	1871
E2F3	BYL-719	0.00441733	0.964829	1871
E2F3	Bax channel blocker	-0.229816	2.30921e-08	1871
E2F3	C6-ceramide	-0.00338272	0.983549	1871
E2F3	CAL-101	-0.0309495	0.651511	1871
E2F3	CAY10576	0.0118378	0.901616	1871
E2F3	CAY10594	-0.119611	0.0236931	1871
E2F3	CAY10618	-0.24552	4.34316e-11	1871
E2F3	CBB-1007	-0.0214374	0.929853	1871
E2F3	CCT036477	-0.296784	8.8582e-16	1871
E2F3	CD-1530	-0.135268	0.00694878	1871
E2F3	CD-437	-0.286407	5.8293e-15	1871
E2F3	CHIR-99021	-0.195365	9.38268e-07	1871
E2F3	CHM-1	-0.318641	1.30233e-18	1871
E2F3	CI-976	-0.0174948	0.930503	1871
E2F3	CID-5951923	0.0265181	0.790166	1871
E2F3	CIL41	-0.259488	4.2439e-05	1871
E2F3	CIL55	-0.0582689	0.80396	1871
E2F3	CIL55A	-0.274287	1.41382e-06	1871
E2F3	CIL56	-0.242307	2.0979e-05	1871
E2F3	CIL70	-0.331742	3.71533e-10	1871
E2F3	COL-3	-0.267296	1.10017e-09	1871
E2F3	CR-1-31B	-0.302083	5.22831e-17	1871
E2F3	Ch-55	-0.157222	0.000252343	1871
E2F3	Compound 1541A	-0.0874043	0.118248	1871
E2F3	Compound 23 citrate	-0.209235	4.28394e-08	1871
E2F3	Compound 7d-cis	-0.260688	1.56365e-10	1871
E2F3	DBeQ	-0.177641	1.5252e-05	1871
E2F3	DNMDP	-0.0487049	0.499167	1871
E2F3	ELCPK	-0.25976	3.53334e-06	1871
E2F3	ETP-46464	-0.144479	0.00409173	1871
E2F3	EX-527	-0.0397895	0.753088	1871
E2F3	FGIN-1-27	0.0106419	0.950674	1871
E2F3	FQI-1	-0.317914	8.93736e-10	1871
E2F3	FQI-2	-0.292844	5.28367e-16	1871
E2F3	FSC231	-0.0235633	0.99945	1871
E2F3	GANT-61	-0.0602925	0.294512	1871
E2F3	GDC-0879	-0.0985569	0.0418793	1871
E2F3	GDC-0941	-0.0761468	0.0866587	1871
E2F3	GMX-1778	-0.21593	1.8359e-08	1871
E2F3	GSK-3 inhibitor IX	-0.235817	5.14536e-09	1871
E2F3	GSK-J4	-0.468742	0.00075822	1871
E2F3	GSK1059615	-0.0196531	0.956864	1871
E2F3	GSK2636771	-0.0100903	0.941457	1871
E2F3	GSK4112	-0.0894647	0.0545726	1871
E2F3	GSK461364	-0.375179	2.05905e-25	1871
E2F3	GSK525762A	-0.285359	5.21078e-15	1871
E2F3	GW-405833	-0.245039	4.64937e-11	1871
E2F3	GW-843682X	-0.252535	6.69082e-11	1871
E2F3	HBX-41108	-0.16212	0.00138336	1871
E2F3	HC-067047	-0.117016	0.0295542	1871
E2F3	HLI 373	-0.213762	4.58765e-08	1871
E2F3	I-BET151	-0.321973	3.55717e-19	1871
E2F3	IC-87114	0.0337674	0.649738	1871
E2F3	IPR-456	-0.00389671	0.984735	1871
E2F3	ISOX	-0.316922	4.00695e-18	1871
E2F3	IU1	-0.0425382	0.658518	1871
E2F3	JQ-1	-0.314918	3.36453e-18	1871
E2F3	JW-480	-0.119913	0.452851	1871
E2F3	JW-55	0.163799	0.170071	1871
E2F3	JW-74	-0.0578022	0.510677	1871
E2F3	KH-CB19	0.0433565	0.700112	1871
E2F3	KHS101	-0.16964	2.8205e-05	1871
E2F3	KPT185	-0.348626	1.85886e-16	1871
E2F3	KU 0060648	-0.196848	3.52535e-07	1871
E2F3	KU-0063794	-0.21884	3.05926e-08	1871
E2F3	KU-55933	-0.166666	4.6802e-05	1871
E2F3	KU-60019	-0.246872	5.29974e-11	1871
E2F3	KW-2449	-0.347956	5.03409e-22	1871
E2F3	KX2-391	-0.348669	7.55079e-22	1871
E2F3	Ki8751	-0.236363	3.58418e-09	1871
E2F3	Ko-143	-0.199228	2.31277e-07	1871
E2F3	L-685458	-0.0218487	0.763282	1871
E2F3	LE-135	-0.130693	0.00183061	1871
E2F3	LRRK2-IN-1	-0.372716	4.12343e-18	1871
E2F3	LY-2157299	0.170622	0.387692	1871
E2F3	LY-2183240	-0.357874	1.71278e-23	1871
E2F3	MG-132	-0.228648	0.00167096	1871
E2F3	MGCD-265	-0.21376	1.49432e-08	1871
E2F3	MI-1	0.0689694	0.370569	1871
E2F3	MI-2	-0.126781	0.0514062	1871
E2F3	MK-0752	0.0751121	0.27543	1871
E2F3	MK-1775	-0.304701	2.11967e-16	1871
E2F3	MK-2206	-0.146273	0.000431784	1871
E2F3	ML006	-0.0985819	0.0551171	1871
E2F3	ML029	-0.172888	2.9915e-05	1871
E2F3	ML031	-0.243047	3.54204e-09	1871
E2F3	ML050	-0.181571	6.59638e-06	1871
E2F3	ML083	0.0373224	0.770424	1871
E2F3	ML162	-0.174153	8.9625e-06	1871
E2F3	ML203	-0.119043	0.0178285	1871
E2F3	ML210	-0.204998	1.32438e-07	1871
E2F3	ML239	-0.268081	3.91571e-12	1871
E2F3	ML258	-0.0163878	0.897982	1871
E2F3	ML311	-0.316202	1.27746e-18	1871
E2F3	ML312	0.0106031	0.997572	1871
E2F3	ML320	-0.185979	1.1603e-05	1871
E2F3	ML334 diastereomer	0.0996565	0.125148	1871
E2F3	MLN2238	-0.315551	4.2375e-17	1871
E2F3	MLN2480	-0.080448	0.404713	1871
E2F3	MST-312	-0.282436	3.21955e-14	1871
E2F3	Mdivi-1	-0.184053	3.86218e-06	1871
E2F3	Merck60	-0.334544	2.19241e-20	1871
E2F3	N9-isopropylolomoucine	-0.137257	0.000597329	1871
E2F3	NPC-26	-0.0969482	0.315121	1871
E2F3	NSC 74859	-0.152402	0.00140235	1871
E2F3	NSC19630	-0.234505	2.72219e-07	1871
E2F3	NSC23766	-0.22245	8.56354e-09	1871
E2F3	NSC30930	0.0848365	0.192715	1871
E2F3	NSC48300	-0.266641	6.44126e-13	1871
E2F3	NSC632839	-0.237244	1.56085e-10	1871
E2F3	NSC95397	-0.339488	1.65957e-18	1871
E2F3	NVP-231	-0.321979	1.67115e-18	1871
E2F3	NVP-ADW742	-0.170175	3.3337e-05	1871
E2F3	NVP-BEZ235	-0.194326	4.4751e-05	1871
E2F3	NVP-BSK805	-0.251196	2.80554e-11	1871
E2F3	NVP-TAE684	-0.14557	0.000655795	1871
E2F3	O-6-benzylguanine	-0.0511474	0.706163	1871
E2F3	OSI-027	-0.199845	5.11711e-07	1871
E2F3	OSI-930	-0.248716	2.44579e-09	1871
E2F3	PAC-1	-0.304012	7.64177e-16	1871
E2F3	PD 153035	0.130543	0.0124646	1871
E2F3	PD318088	0.0416141	0.414839	1871
E2F3	PDMP	-0.195283	1.19361e-06	1871
E2F3	PF-184	-0.316947	1.77722e-17	1871
E2F3	PF-3758309	-0.305357	1.16229e-08	1871
E2F3	PF-4800567 hydrochloride	0.0404565	0.999586	1871
E2F3	PF-543	-0.138354	0.00150654	1871
E2F3	PF-573228	-0.22087	4.95945e-09	1871
E2F3	PF-750	-0.102541	0.0246523	1871
E2F3	PHA-793887	-0.272528	6.86458e-14	1871
E2F3	PI-103	-0.222846	9.33047e-09	1871
E2F3	PIK-93	-0.197999	5.0149e-07	1871
E2F3	PL-DI	-0.333496	6.83001e-20	1871
E2F3	PLX-4720	-0.0244128	0.780965	1871
E2F3	PRIMA-1	-0.304318	5.76887e-16	1871
E2F3	PRIMA-1-Met	-0.141441	0.0294166	1871
E2F3	PRL-3 inhibitor I	-0.0268866	0.860769	1871
E2F3	PX-12	-0.363736	8.98829e-24	1871
E2F3	PYR-41	-0.124921	0.0113343	1871
E2F3	QS-11	-0.231074	0.347998	1871
E2F3	QW-BI-011	-0.293884	0.000309494	1871
E2F3	R428	-0.249072	1.11497e-07	1871
E2F3	RAF265	-0.140256	0.00500819	1871
E2F3	RG-108	-0.157492	0.000123271	1871
E2F3	RITA	-0.158697	6.8256e-05	1871
E2F3	RO4929097	-0.11177	0.1297	1871
E2F3	Repligen 136	-0.262398	5.36374e-11	1871
E2F3	SB-225002	-0.348387	1.04397e-22	1871
E2F3	SB-431542	-0.0165334	0.9008	1871
E2F3	SB-525334	-0.0957765	0.0425012	1871
E2F3	SB-743921	-0.334065	5.63327e-21	1871
E2F3	SCH-529074	-0.151044	0.000525007	1871
E2F3	SCH-79797	-0.232237	4.97275e-10	1871
E2F3	SGX-523	0.0422463	0.496149	1871
E2F3	SID 26681509	-0.220251	1.38207e-07	1871
E2F3	SJ-172550	-0.0374214	0.75411	1871
E2F3	SKI-II	-0.193744	2.3729e-06	1871
E2F3	SMER-3	-0.272052	9.39677e-11	1871
E2F3	SN-38	-0.252148	1.04548e-09	1871
E2F3	SNS-032	-0.212781	8.07556e-08	1871
E2F3	SNX-2112	-0.251225	5.29883e-12	1871
E2F3	SR-II-138A	-0.284182	2.10208e-15	1871
E2F3	SR1001	-0.107809	0.081652	1871
E2F3	SR8278	-0.0905759	0.802128	1871
E2F3	SRT-1720	-0.145828	0.000550903	1871
E2F3	STF-31	-0.288386	2.76628e-14	1871
E2F3	SU11274	-0.173732	8.95087e-06	1871
E2F3	SZ4TA2	0.0168044	0.913415	1871
E2F3	StemRegenin 1	-0.152396	9.9002e-05	1871
E2F3	TG-100-115	-0.112658	0.0154809	1871
E2F3	TG-101348	-0.216432	1.5366e-08	1871
E2F3	TGX-221	-0.0159953	0.871574	1871
E2F3	TPCA-1	-0.214776	1.1153e-08	1871
E2F3	TW-37	-0.227378	4.76462e-09	1871
E2F3	UNC0321	0.0844568	0.364561	1871
E2F3	UNC0638	-0.213727	6.95106e-08	1871
E2F3	VAF-347	0.151197	0.0087619	1871
E2F3	VER-155008	-0.174971	1.4112e-05	1871
E2F3	VU0155056	-0.0367041	0.918382	1871
E2F3	WAY-362450	0.0249098	0.998521	1871
E2F3	WP1130	-0.266336	3.1356e-12	1871
E2F3	WZ4002	-0.0579265	0.418202	1871
E2F3	WZ8040	-0.0916283	0.0601422	1871
E2F3	XL765	-0.125571	0.0124972	1871
E2F3	YK 4-279	-0.34839	2.85916e-22	1871
E2F3	YM-155	-0.197314	6.18449e-06	1871
E2F3	ZSTK474	-0.127394	0.0093908	1871
E2F3	abiraterone	0.116097	0.370537	1871
E2F3	afatinib	0.0688658	0.143677	1871
E2F3	alisertib	-0.276066	8.21259e-14	1871
E2F3	alvocidib	-0.28261	3.05768e-07	1871
E2F3	apicidin	-0.342279	1.28009e-21	1871
E2F3	austocystin D	0.0394676	0.432768	1871
E2F3	avicin D	-0.0359011	0.732658	1871
E2F3	avrainvillamide	-0.242653	9.81685e-08	1871
E2F3	axitinib	-0.349179	6.19979e-22	1871
E2F3	azacitidine	-0.0905859	0.0513137	1871
E2F3	bafilomycin A1	-0.17158	0.702778	1871
E2F3	barasertib	-0.263628	1.51367e-12	1871
E2F3	bardoxolone methyl	-0.28862	4.52662e-13	1871
E2F3	belinostat	-0.363201	3.41172e-12	1871
E2F3	bendamustine	-0.235786	7.53257e-09	1871
E2F3	betulinic acid	0.0212581	0.914674	1871
E2F3	bexarotene	-0.161295	0.000103345	1871
E2F3	birinapant	-0.0906122	0.114017	1871
E2F3	blebbistatin	0.101667	0.895107	1871
E2F3	bleomycin A2	-0.0297633	0.634116	1871
E2F3	bortezomib	-0.322127	1.39357e-17	1871
E2F3	bosutinib	-0.093229	0.0224184	1871
E2F3	brefeldin A	-0.160395	0.00013453	1871
E2F3	brivanib	-0.189939	1.36689e-06	1871
E2F3	cabozantinib	-0.16155	0.000224361	1871
E2F3	canertinib	0.00338458	0.956112	1871
E2F3	cediranib	-0.0665075	0.583284	1871
E2F3	ceranib-2	-0.308644	9.89535e-18	1871
E2F3	cerulenin	-0.252254	1.25996e-11	1871
E2F3	chlorambucil	-0.300597	5.31405e-16	1871
E2F3	ciclopirox	-0.315585	1.81475e-18	1871
E2F3	ciclosporin	-0.0640128	0.233193	1871
E2F3	cimetidine	-0.0767949	0.941848	1871
E2F3	clofarabine	-0.291303	5.99828e-16	1871
E2F3	crizotinib	-0.273891	1.72037e-13	1871
E2F3	cucurbitacin I	-0.290905	2.06983e-14	1871
E2F3	curcumin	-0.272051	2.0254e-13	1871
E2F3	cyanoquinoline 11	-0.0851	0.314349	1871
E2F3	cyclophosphamide	0.0291505	0.993392	1871
E2F3	cytarabine hydrochloride	-0.305367	2.90497e-17	1871
E2F3	cytochalasin B	-0.151908	0.000883843	1871
E2F3	dabrafenib	-0.199022	0.00239073	1871
E2F3	dacarbazine	-0.22016	5.21877e-09	1871
E2F3	daporinad	-0.216559	1.83813e-07	1871
E2F3	darinaparsin	-0.154961	0.00970887	1871
E2F3	dasatinib	0.0546449	0.254523	1871
E2F3	decitabine	-0.258487	1.24662e-12	1871
E2F3	dexamethasone	-0.162586	7.573e-05	1871
E2F3	dinaciclib	-0.301611	2.1766e-08	1871
E2F3	docetaxel	-0.33081	2.48427e-09	1871
E2F3	doxorubicin	-0.317326	5.83529e-19	1871
E2F3	elocalcitol	-0.177253	3.58388e-06	1871
E2F3	entinostat	-0.369887	2.54718e-24	1871
E2F3	epigallocatechin-3-monogallate	-0.195946	2.91205e-06	1871
E2F3	erastin	-0.163887	4.0923e-05	1871
E2F3	erismodegib	0.0665901	0.358598	1871
E2F3	erlotinib	0.126123	0.00238288	1871
E2F3	etomoxir	0.0176135	0.97986	1871
E2F3	etoposide	-0.318419	1.40279e-18	1871
E2F3	fingolimod	-0.23956	2.75544e-10	1871
E2F3	fluorouracil	-0.0913959	0.0188471	1871
E2F3	fluvastatin	-0.0995665	0.0379628	1871
E2F3	foretinib	-0.229425	5.01013e-09	1871
E2F3	fulvestrant	-0.1231	0.690969	1871
E2F3	fumonisin B1	-0.024027	0.731344	1871
E2F3	gefitinib	0.0655115	0.189905	1871
E2F3	gemcitabine	-0.304386	1.35748e-15	1871
E2F3	gossypol	-0.2374	8.36678e-10	1871
E2F3	hyperforin	0.0333792	0.735256	1871
E2F3	ibrutinib	0.00638707	0.931049	1871
E2F3	ifosfamide	0.0273626	0.913379	1871
E2F3	imatinib	-0.174742	1.5034e-05	1871
E2F3	importazole	-0.0761777	0.191918	1871
E2F3	indisulam	-0.272013	6.52095e-13	1871
E2F3	isoevodiamine	-0.338049	8.05703e-21	1871
E2F3	isoliquiritigenin	-0.27181	0.000777558	1871
E2F3	isonicotinohydroxamic acid	-0.0256338	0.992739	1871
E2F3	istradefylline	-0.0131878	0.954219	1871
E2F3	itraconazole	-0.107936	0.0766451	1871
E2F3	lapatinib	0.0154542	0.768238	1871
E2F3	lenvatinib	-0.167597	3.569e-05	1871
E2F3	leptomycin B	-0.302247	2.75867e-17	1871
E2F3	linifanib	-0.194616	2.30579e-07	1871
E2F3	linsitinib	-0.153768	0.000165613	1871
E2F3	lomeguatrib	-0.0284654	0.642254	1871
E2F3	lovastatin	-0.0505895	0.332332	1871
E2F3	manumycin A	-0.353886	1.27891e-22	1871
E2F3	marinopyrrole A	-0.22717	2.74978e-06	1871
E2F3	masitinib	-0.191056	1.29195e-06	1871
E2F3	methotrexate	-0.18802	2.51486e-06	1871
E2F3	methylstat	-0.295161	4.82436e-11	1871
E2F3	mitomycin	-0.292536	1.56386e-15	1871
E2F3	momelotinib	-0.226992	6.58013e-09	1871
E2F3	myricetin	0.015623	0.909715	1871
E2F3	myriocin	0.0745552	0.881137	1871
E2F3	nakiterpiosin	-0.285356	8.05613e-15	1871
E2F3	narciclasine	-0.31068	3.41709e-17	1871
E2F3	navitoclax	-0.193221	9.91582e-07	1871
E2F3	necrostatin-1	-0.173088	7.4451e-05	1871
E2F3	necrostatin-7	-0.137416	0.00121308	1871
E2F3	necrosulfonamide	-0.38292	2.73312e-18	1871
E2F3	nelarabine	-0.0276893	0.920256	1871
E2F3	neopeltolide	-0.332116	8.6339e-05	1871
E2F3	neratinib	-0.00135356	0.980167	1871
E2F3	neuronal differentiation inducer III	-0.245768	3.87988e-11	1871
E2F3	niclosamide	-0.222957	2.04864e-08	1871
E2F3	nilotinib	-0.0851419	0.227601	1871
E2F3	nintedanib	-0.129631	0.00667166	1871
E2F3	nutlin-3	-0.195306	4.4076e-07	1871
E2F3	obatoclax	-0.281808	2.11019e-14	1871
E2F3	olaparib	-0.236858	3.54049e-10	1871
E2F3	oligomycin A	-0.147675	0.00015552	1871
E2F3	omacetaxine mepesuccinate	-0.309173	1.00978e-12	1871
E2F3	ouabain	-0.230435	4.62456e-10	1871
E2F3	paclitaxel	-0.306656	7.67116e-17	1871
E2F3	palmostatin B	-0.0868011	0.378744	1871
E2F3	pandacostat	-0.0720561	0.118258	1871
E2F3	panobinostat	-0.328389	5.85862e-20	1871
E2F3	parbendazole	-0.344413	2.96264e-22	1871
E2F3	parthenolide	-0.101587	0.0527925	1871
E2F3	pazopanib	-0.238835	2.99362e-10	1871
E2F3	pevonedistat	-0.235559	6.53669e-10	1871
E2F3	phloretin	-0.280209	7.41723e-14	1871
E2F3	pifithrin-alpha	-0.123801	0.0189899	1871
E2F3	pifithrin-mu	-0.221148	5.61719e-09	1871
E2F3	piperlongumine	-0.310504	9.70767e-18	1871
E2F3	pitstop2	-0.0418814	0.833035	1871
E2F3	pluripotin	-0.119247	0.00698273	1871
E2F3	procarbazine	0.0431787	0.807755	1871
E2F3	prochlorperazine	-0.185483	7.05487e-06	1871
E2F3	purmorphamine	-0.202916	6.64327e-06	1871
E2F3	pyrazolanthrone	-0.0706723	0.143541	1871
E2F3	quizartinib	-0.121756	0.0208527	1871
E2F3	regorafenib	-0.166646	0.000282079	1871
E2F3	rigosertib	-0.297261	1.38685e-15	1871
E2F3	ruxolitinib	-0.1626	4.0878e-05	1871
E2F3	salermide	-0.0402023	0.705231	1871
E2F3	saracatinib	0.0883711	0.0500676	1871
E2F3	selumetinib	0.0489775	0.340819	1871
E2F3	semagacestat	-0.00174443	0.995039	1871
E2F3	serdemetan	-0.207936	9.43093e-08	1871
E2F3	sildenafil	-0.004503	0.980856	1871
E2F3	silmitasertib	-0.0660678	0.410963	1871
E2F3	simvastatin	0.02323	0.734126	1871
E2F3	sirolimus	-0.222192	4.6208e-09	1871
E2F3	sitagliptin	0.0843092	0.997718	1871
E2F3	skepinone-L	-0.164479	0.00625928	1871
E2F3	sorafenib	-0.173872	2.5249e-05	1871
E2F3	sotrastaurin	-0.287031	9.42265e-11	1871
E2F3	spautin-1	-0.107879	0.0213361	1871
E2F3	staurosporine	-0.208112	0.0380071	1871
E2F3	sunitinib	-0.253404	2.5929e-11	1871
E2F3	tacedinaline	-0.359722	1.02901e-16	1871
E2F3	tacrolimus	-0.200593	5.92315e-07	1871
E2F3	tamatinib	-0.0243066	0.800168	1871
E2F3	tamoxifen	-0.0189081	0.818831	1871
E2F3	tandutinib	-0.213214	1.42456e-07	1871
E2F3	tanespimycin	-0.0352469	0.530367	1871
E2F3	temozolomide	-0.0833685	0.159605	1871
E2F3	temsirolimus	-0.276484	1.14486e-06	1871
E2F3	teniposide	-0.376351	8.72762e-14	1871
E2F3	thalidomide	-0.0776342	0.653047	1871
E2F3	tigecycline	-0.231972	4.093e-05	1871
E2F3	tipifarnib-P1	-0.191232	6.57483e-07	1871
E2F3	tipifarnib-P2	-0.255077	9.31693e-07	1871
E2F3	tivantinib	-0.355172	2.15693e-11	1871
E2F3	tivozanib	-0.179672	3.8783e-05	1871
E2F3	topotecan	-0.32841	3.98392e-20	1871
E2F3	tosedostat	-0.20075	5.71293e-07	1871
E2F3	tozasertib	-0.373228	0.0128745	1871
E2F3	trametinib	-0.013784	0.889455	1871
E2F3	tretinoin	-0.2066	1.19858e-07	1871
E2F3	triazolothiadiazine	-0.380483	3.16643e-27	1871
E2F3	trifluoperazine	-0.104568	0.0265564	1871
E2F3	triptolide	-0.228523	1.55333e-09	1871
E2F3	tubastatin A	-0.214327	0.000173098	1871
E2F3	valdecoxib	-0.202932	1.76095e-07	1871
E2F3	vandetanib	0.100946	0.0309955	1871
E2F3	veliparib	-0.037018	0.6627	1871
E2F3	vemurafenib	-0.0136861	0.843621	1871
E2F3	vincristine	-0.368006	5.66979e-26	1871
E2F3	vorapaxar	-0.129899	0.00298283	1871
E2F3	vorinostat	-0.335229	3.37955e-20	1871
E2F3	zebularine	-0.156831	5.193e-05	1871
LRFN4	16-beta-bromoandrosterone	0.073721	0.120415	78999
LRFN4	1S,3R-RSL-3	0.104495	0.00871529	78999
LRFN4	3-Cl-AHPC	-0.0807507	0.0396107	78999
LRFN4	968	-0.00250703	0.999953	78999
LRFN4	A-804598	0.00358041	0.98677	78999
LRFN4	AA-COCF3	0.0267228	0.555225	78999
LRFN4	ABT-199	0.0273162	0.663856	78999
LRFN4	ABT-737	0.163562	8.7101e-05	78999
LRFN4	AC55649	0.0106374	0.954425	78999
LRFN4	AGK-2	-0.0584586	0.883709	78999
LRFN4	AM-580	-0.0069216	0.919311	78999
LRFN4	AT-406	0.0323043	0.794152	78999
LRFN4	AT13387	-0.0901153	0.131467	78999
LRFN4	AT7867	0.0135689	0.776799	78999
LRFN4	AZ-3146	-0.0454813	0.302934	78999
LRFN4	AZD1480	0.029112	0.727528	78999
LRFN4	AZD4547	0.0162749	0.772358	78999
LRFN4	AZD6482	0.0612692	0.277825	78999
LRFN4	AZD7545	-0.0353369	0.446493	78999
LRFN4	AZD7762	-0.0480279	0.235364	78999
LRFN4	AZD8055	-0.0489728	0.240202	78999
LRFN4	B02	0.0469885	0.266792	78999
LRFN4	BCL-LZH-4	0.0520835	0.814452	78999
LRFN4	BEC	0.0599628	0.999979	78999
LRFN4	BI-2536	-0.0162873	0.69104	78999
LRFN4	BIBR-1532	0.0354233	0.484323	78999
LRFN4	BIRB-796	0.0685911	0.132657	78999
LRFN4	BIX-01294	0.0446327	0.275806	78999
LRFN4	BMS-195614	0.0721561	0.216241	78999
LRFN4	BMS-270394	0.0112585	0.839561	78999
LRFN4	BMS-345541	-0.050193	0.216344	78999
LRFN4	BMS-536924	-0.0375095	0.514413	78999
LRFN4	BMS-754807	-0.0301578	0.552225	78999
LRFN4	BRD-A02303741	0.030113	0.612921	78999
LRFN4	BRD-A05715709	-0.00719127	0.969545	78999
LRFN4	BRD-A71883111	0.00512567	0.924751	78999
LRFN4	BRD-A86708339	0.0602017	0.338617	78999
LRFN4	BRD-A94377914	0.0803192	0.165215	78999
LRFN4	BRD-K01737880	0.0481924	0.844333	78999
LRFN4	BRD-K02251932	0.00780379	0.906136	78999
LRFN4	BRD-K02492147	0.057672	0.326513	78999
LRFN4	BRD-K04800985	-0.0118111	0.999785	78999
LRFN4	BRD-K09344309	0.00384189	0.995294	78999
LRFN4	BRD-K09587429	0.0171071	0.825833	78999
LRFN4	BRD-K11533227	0.0311529	0.510075	78999
LRFN4	BRD-K13999467	0.0333828	0.476963	78999
LRFN4	BRD-K14844214	0.0245336	0.771755	78999
LRFN4	BRD-K16147474	0.0297011	0.947374	78999
LRFN4	BRD-K17060750	-0.00243863	0.972893	78999
LRFN4	BRD-K19103580	0.047333	0.357892	78999
LRFN4	BRD-K24690302	0.0618048	0.155849	78999
LRFN4	BRD-K26531177	0.101569	0.0133319	78999
LRFN4	BRD-K27224038	-0.00280531	0.994925	78999
LRFN4	BRD-K27986637	0.0136682	0.951875	78999
LRFN4	BRD-K28456706	0.00982767	0.845285	78999
LRFN4	BRD-K29086754	0.0962513	0.614149	78999
LRFN4	BRD-K29313308	0.0725151	0.0912037	78999
LRFN4	BRD-K30019337	0.0883424	0.7352	78999
LRFN4	BRD-K30748066	-0.175092	0.321524	78999
LRFN4	BRD-K33199242	0.044077	0.948158	78999
LRFN4	BRD-K33514849	0.081956	0.999288	78999
LRFN4	BRD-K34099515	-0.050074	0.954062	78999
LRFN4	BRD-K34222889	0.0924001	0.0167242	78999
LRFN4	BRD-K34485477	0.129465	0.998562	78999
LRFN4	BRD-K35604418	0.0394269	0.345752	78999
LRFN4	BRD-K37390332	0.0785198	0.604425	78999
LRFN4	BRD-K41334119	-0.0234564	0.978498	78999
LRFN4	BRD-K41597374	0.0375301	0.383973	78999
LRFN4	BRD-K42260513	-0.0763795	0.973398	78999
LRFN4	BRD-K44224150	0.130962	0.939908	78999
LRFN4	BRD-K45681478	0.128231	0.00257692	78999
LRFN4	BRD-K48334597	0.0294746	0.840235	78999
LRFN4	BRD-K48477130	0.046023	0.828011	78999
LRFN4	BRD-K49290616	0.0441677	0.928221	78999
LRFN4	BRD-K50799972	4.9642e-05	0.999684	78999
LRFN4	BRD-K51490254	0.0773858	0.0683518	78999
LRFN4	BRD-K51831558	0.108825	0.11325	78999
LRFN4	BRD-K52037352	-0.00605863	0.943909	78999
LRFN4	BRD-K55116708	0.011197	0.840209	78999
LRFN4	BRD-K61166597	0.0517561	0.212747	78999
LRFN4	BRD-K63431240	-0.0174271	0.725228	78999
LRFN4	BRD-K64610608	0.0330069	0.793837	78999
LRFN4	BRD-K66453893	0.030913	0.44873	78999
LRFN4	BRD-K66532283	0.0895016	0.0272537	78999
LRFN4	BRD-K70511574	0.0266045	0.521146	78999
LRFN4	BRD-K71781559	-0.0868165	0.908016	78999
LRFN4	BRD-K75293299	0.0990715	0.678326	78999
LRFN4	BRD-K78574327	0.0306557	0.982295	78999
LRFN4	BRD-K80183349	0.0462341	0.263697	78999
LRFN4	BRD-K84807411	0.0236481	0.951648	78999
LRFN4	BRD-K85133207	0.0807092	0.0640177	78999
LRFN4	BRD-K86535717	0.0777878	0.805141	78999
LRFN4	BRD-K88742110	0.056576	0.189161	78999
LRFN4	BRD-K90370028	-0.00568114	0.992363	78999
LRFN4	BRD-K92856060	0.113238	0.0055213	78999
LRFN4	BRD-K96431673	0.0343736	0.996125	78999
LRFN4	BRD-K96970199	-0.0114137	0.998764	78999
LRFN4	BRD-K97651142	0.00616492	0.899581	78999
LRFN4	BRD-K99006945	0.00967714	0.912042	78999
LRFN4	BRD-M00053801	0.0622373	0.539074	78999
LRFN4	BRD1378	0.055314	0.590055	78999
LRFN4	BRD1812	0.0366058	0.395067	78999
LRFN4	BRD1835	0.0164566	0.773149	78999
LRFN4	BRD4132	-0.0336971	0.617353	78999
LRFN4	BRD5468	0.0807794	0.262859	78999
LRFN4	BRD6340	-0.0302083	0.479267	78999
LRFN4	BRD8899	0.0826247	0.393506	78999
LRFN4	BRD8958	-0.00395172	0.996001	78999
LRFN4	BRD9647	0.117092	0.0112032	78999
LRFN4	BRD9876	0.0550266	0.371488	78999
LRFN4	BYL-719	0.0190302	0.823522	78999
LRFN4	Bax channel blocker	0.0626812	0.168919	78999
LRFN4	C6-ceramide	0.0310054	0.80356	78999
LRFN4	CAL-101	0.0709182	0.206999	78999
LRFN4	CAY10576	0.0392278	0.605976	78999
LRFN4	CAY10594	0.0378523	0.545046	78999
LRFN4	CAY10618	-0.100605	0.0106848	78999
LRFN4	CBB-1007	0.026506	0.903688	78999
LRFN4	CCT036477	0.15368	5.9964e-05	78999
LRFN4	CD-1530	0.0244628	0.701567	78999
LRFN4	CD-437	-0.0257511	0.538907	78999
LRFN4	CHIR-99021	0.0447933	0.316032	78999
LRFN4	CHM-1	0.0077811	0.856989	78999
LRFN4	CI-976	0.0200047	0.917093	78999
LRFN4	CID-5951923	-0.0254522	0.800192	78999
LRFN4	CIL41	0.0545672	0.459389	78999
LRFN4	CIL55	0.101844	0.629748	78999
LRFN4	CIL55A	-0.0316757	0.640146	78999
LRFN4	CIL56	0.00400513	0.95733	78999
LRFN4	CIL70	0.0715775	0.234933	78999
LRFN4	COL-3	0.0242368	0.62812	78999
LRFN4	CR-1-31B	-0.0103781	0.801992	78999
LRFN4	Ch-55	0.0253055	0.649858	78999
LRFN4	Compound 1541A	0.0463915	0.472314	78999
LRFN4	Compound 23 citrate	0.00956331	0.829931	78999
LRFN4	Compound 7d-cis	0.115975	0.0066176	78999
LRFN4	DBeQ	0.0302503	0.519489	78999
LRFN4	DNMDP	-0.0147316	0.872892	78999
LRFN4	ELCPK	0.136343	0.0208458	78999
LRFN4	ETP-46464	-0.0231862	0.710821	78999
LRFN4	EX-527	0.0627194	0.561875	78999
LRFN4	FGIN-1-27	0.0358246	0.81004	78999
LRFN4	FQI-1	0.00868182	0.894592	78999
LRFN4	FQI-2	-0.0255839	0.53667	78999
LRFN4	FSC231	0.127154	0.99945	78999
LRFN4	GANT-61	0.033238	0.612127	78999
LRFN4	GDC-0879	-0.107054	0.0247393	78999
LRFN4	GDC-0941	0.0105201	0.851023	78999
LRFN4	GMX-1778	-0.0334692	0.455802	78999
LRFN4	GSK-3 inhibitor IX	-0.0402728	0.375094	78999
LRFN4	GSK-J4	0.118145	0.488548	78999
LRFN4	GSK1059615	0.0260434	0.938378	78999
LRFN4	GSK2636771	0.094171	0.27279	78999
LRFN4	GSK4112	0.00691811	0.915184	78999
LRFN4	GSK461364	-0.0355394	0.380864	78999
LRFN4	GSK525762A	0.0155191	0.714106	78999
LRFN4	GW-405833	0.0273478	0.513335	78999
LRFN4	GW-843682X	-0.0211868	0.642401	78999
LRFN4	HBX-41108	0.0380027	0.535781	78999
LRFN4	HC-067047	-0.0440661	0.484395	78999
LRFN4	HLI 373	0.0148651	0.756505	78999
LRFN4	I-BET151	0.0174731	0.671799	78999
LRFN4	IC-87114	0.0354635	0.627782	78999
LRFN4	IPR-456	0.124616	0.136326	78999
LRFN4	ISOX	0.0619309	0.118354	78999
LRFN4	IU1	0.0424176	0.659599	78999
LRFN4	JQ-1	0.0376756	0.34869	78999
LRFN4	JW-480	0.0426242	0.813539	78999
LRFN4	JW-55	-0.00489932	0.975528	78999
LRFN4	JW-74	0.0399431	0.67576	78999
LRFN4	KH-CB19	0.128726	0.264228	78999
LRFN4	KHS101	0.0124941	0.798812	78999
LRFN4	KPT185	0.0362522	0.458894	78999
LRFN4	KU 0060648	-0.0193714	0.671561	78999
LRFN4	KU-0063794	-0.0296567	0.499647	78999
LRFN4	KU-55933	-0.0390927	0.397636	78999
LRFN4	KU-60019	-0.0038175	0.93477	78999
LRFN4	KW-2449	-0.0524082	0.191256	78999
LRFN4	KX2-391	0.0201966	0.63021	78999
LRFN4	Ki8751	0.031603	0.519701	78999
LRFN4	Ko-143	0.0163613	0.718211	78999
LRFN4	L-685458	-0.0144476	0.851686	78999
LRFN4	LE-135	-0.0367062	0.431899	78999
LRFN4	LRRK2-IN-1	0.0338471	0.490861	78999
LRFN4	LY-2157299	-0.081769	0.726821	78999
LRFN4	LY-2183240	0.0112084	0.790404	78999
LRFN4	MG-132	-0.0130435	0.902915	78999
LRFN4	MGCD-265	0.0282875	0.503722	78999
LRFN4	MI-1	-0.0366843	0.684952	78999
LRFN4	MI-2	0.0240934	0.758561	78999
LRFN4	MK-0752	0.0054517	0.954157	78999
LRFN4	MK-1775	0.0425195	0.304141	78999
LRFN4	MK-2206	0.0585761	0.186888	78999
LRFN4	ML006	-0.0161461	0.795445	78999
LRFN4	ML029	0.022767	0.64792	78999
LRFN4	ML031	0.0783939	0.0717955	78999
LRFN4	ML050	0.078926	0.0648516	78999
LRFN4	ML083	0.0107517	0.942766	78999
LRFN4	ML162	0.120749	0.00273971	78999
LRFN4	ML203	0.032009	0.56937	78999
LRFN4	ML210	0.117853	0.00335283	78999
LRFN4	ML239	0.0255607	0.596119	78999
LRFN4	ML258	-0.00532835	0.970872	78999
LRFN4	ML311	0.0178147	0.670177	78999
LRFN4	ML312	0.00676243	0.99784	78999
LRFN4	ML320	0.0204333	0.703737	78999
LRFN4	ML334 diastereomer	0.00602373	0.951273	78999
LRFN4	MLN2238	-0.0543233	0.181317	78999
LRFN4	MLN2480	0.0709823	0.478038	78999
LRFN4	MST-312	0.0119936	0.781426	78999
LRFN4	Mdivi-1	-0.00195998	0.971773	78999
LRFN4	Merck60	0.0477185	0.230899	78999
LRFN4	N9-isopropylolomoucine	0.0209253	0.642915	78999
LRFN4	NPC-26	0.000394816	0.997809	78999
LRFN4	NSC 74859	0.00652781	0.9266	78999
LRFN4	NSC19630	0.0496196	0.33476	78999
LRFN4	NSC23766	-0.00803253	0.866711	78999
LRFN4	NSC30930	0.0125858	0.893151	78999
LRFN4	NSC48300	0.114966	0.00296105	78999
LRFN4	NSC632839	0.0363946	0.370892	78999
LRFN4	NSC95397	0.0903919	0.0289076	78999
LRFN4	NVP-231	-0.0546316	0.17606	78999
LRFN4	NVP-ADW742	0.0283105	0.569422	78999
LRFN4	NVP-BEZ235	0.000376997	0.995226	78999
LRFN4	NVP-BSK805	0.018724	0.676857	78999
LRFN4	NVP-TAE684	-0.0191375	0.735043	78999
LRFN4	O-6-benzylguanine	-0.00525032	0.977583	78999
LRFN4	OSI-027	0.00109249	0.983035	78999
LRFN4	OSI-930	0.0184867	0.71092	78999
LRFN4	PAC-1	-0.00353442	0.939786	78999
LRFN4	PD 153035	-0.0213855	0.757445	78999
LRFN4	PD318088	-0.100887	0.0218186	78999
LRFN4	PDMP	0.109967	0.00827037	78999
LRFN4	PF-184	-0.0437709	0.292168	78999
LRFN4	PF-3758309	-0.091016	0.11212	78999
LRFN4	PF-4800567 hydrochloride	0.0939787	0.999586	78999
LRFN4	PF-543	-0.0231928	0.661597	78999
LRFN4	PF-573228	-0.061221	0.135249	78999
LRFN4	PF-750	0.0325565	0.52715	78999
LRFN4	PHA-793887	-0.0280603	0.487556	78999
LRFN4	PI-103	0.0988973	0.0155518	78999
LRFN4	PIK-93	0.048146	0.268602	78999
LRFN4	PL-DI	0.11618	0.00258656	78999
LRFN4	PLX-4720	0.00588877	0.956238	78999
LRFN4	PRIMA-1	0.135217	0.000549213	78999
LRFN4	PRIMA-1-Met	0.104007	0.125033	78999
LRFN4	PRL-3 inhibitor I	0.053906	0.66157	78999
LRFN4	PX-12	0.0505669	0.202872	78999
LRFN4	PYR-41	0.124405	0.0117604	78999
LRFN4	QS-11	-0.0170198	0.963184	78999
LRFN4	QW-BI-011	0.0166382	0.881529	78999
LRFN4	R428	0.0308262	0.589226	78999
LRFN4	RAF265	-0.0307998	0.626006	78999
LRFN4	RG-108	0.00394062	0.943514	78999
LRFN4	RITA	0.0790834	0.0591396	78999
LRFN4	RO4929097	0.0141592	0.87638	78999
LRFN4	Repligen 136	0.0666818	0.127854	78999
LRFN4	SB-225002	0.00813563	0.849622	78999
LRFN4	SB-431542	-0.0305452	0.792376	78999
LRFN4	SB-525334	0.0655228	0.192997	78999
LRFN4	SB-743921	0.00914795	0.828003	78999
LRFN4	SCH-529074	0.0498184	0.307224	78999
LRFN4	SCH-79797	-0.0511302	0.209359	78999
LRFN4	SGX-523	0.0510034	0.389616	78999
LRFN4	SID 26681509	0.0545846	0.247827	78999
LRFN4	SJ-172550	-0.00402752	0.977857	78999
LRFN4	SKI-II	0.0258595	0.606781	78999
LRFN4	SMER-3	0.0193404	0.708711	78999
LRFN4	SN-38	-0.0442599	0.352803	78999
LRFN4	SNS-032	-0.0304837	0.492058	78999
LRFN4	SNX-2112	-0.0435332	0.267778	78999
LRFN4	SR-II-138A	-0.0207971	0.603609	78999
LRFN4	SR1001	0.0827703	0.198477	78999
LRFN4	SR8278	0.02023	0.964655	78999
LRFN4	SRT-1720	0.0331019	0.500415	78999
LRFN4	STF-31	-0.0831629	0.0420814	78999
LRFN4	SU11274	0.0183764	0.687596	78999
LRFN4	SZ4TA2	0.0780872	0.473097	78999
LRFN4	StemRegenin 1	0.0229168	0.605968	78999
LRFN4	TG-100-115	0.0482948	0.368731	78999
LRFN4	TG-101348	-0.0178329	0.700776	78999
LRFN4	TGX-221	0.0847713	0.170856	78999
LRFN4	TPCA-1	-0.049709	0.231286	78999
LRFN4	TW-37	-0.0371717	0.390796	78999
LRFN4	UNC0321	0.0389563	0.736092	78999
LRFN4	UNC0638	0.039656	0.387727	78999
LRFN4	VAF-347	-0.0658201	0.301543	78999
LRFN4	VER-155008	-0.0771611	0.0664901	78999
LRFN4	VU0155056	0.015042	0.977072	78999
LRFN4	WAY-362450	0.0416381	0.998521	78999
LRFN4	WP1130	0.021051	0.642347	78999
LRFN4	WZ4002	0.0257438	0.761963	78999
LRFN4	WZ8040	-0.0264873	0.649306	78999
LRFN4	XL765	0.077989	0.146923	78999
LRFN4	YK 4-279	0.0209777	0.615849	78999
LRFN4	YM-155	0.00234556	0.969713	78999
LRFN4	ZSTK474	0.0468312	0.398889	78999
LRFN4	abiraterone	-0.0762773	0.591913	78999
LRFN4	afatinib	-0.0160696	0.772836	78999
LRFN4	alisertib	-0.0400752	0.333001	78999
LRFN4	alvocidib	-0.0625441	0.300139	78999
LRFN4	apicidin	0.0925225	0.0152737	78999
LRFN4	austocystin D	-0.00411774	0.943397	78999
LRFN4	avicin D	0.0240674	0.833422	78999
LRFN4	avrainvillamide	0.0868744	0.0772892	78999
LRFN4	axitinib	-0.00390478	0.933662	78999
LRFN4	azacitidine	0.0167007	0.761271	78999
LRFN4	bafilomycin A1	-0.00501712	0.994219	78999
LRFN4	barasertib	-0.0392491	0.350871	78999
LRFN4	bardoxolone methyl	0.0113229	0.815107	78999
LRFN4	belinostat	0.0302726	0.618446	78999
LRFN4	bendamustine	0.012144	0.805612	78999
LRFN4	betulinic acid	-0.0512637	0.745773	78999
LRFN4	bexarotene	0.022273	0.644593	78999
LRFN4	birinapant	-0.0229672	0.767709	78999
LRFN4	blebbistatin	0.0329302	0.970186	78999
LRFN4	bleomycin A2	-0.0160118	0.815547	78999
LRFN4	bortezomib	0.00591405	0.899589	78999
LRFN4	bosutinib	-0.0375726	0.38873	78999
LRFN4	brefeldin A	-0.00981664	0.85412	78999
LRFN4	brivanib	-0.046314	0.273135	78999
LRFN4	cabozantinib	-0.0350843	0.509761	78999
LRFN4	canertinib	0.00105194	0.986317	78999
LRFN4	cediranib	0.043287	0.756749	78999
LRFN4	ceranib-2	0.00222741	0.960133	78999
LRFN4	cerulenin	0.0873546	0.0254996	78999
LRFN4	chlorambucil	-0.00955892	0.830853	78999
LRFN4	ciclopirox	-0.00917882	0.824194	78999
LRFN4	ciclosporin	0.0186037	0.773069	78999
LRFN4	cimetidine	0.103837	0.925873	78999
LRFN4	clofarabine	-0.0421313	0.285968	78999
LRFN4	crizotinib	0.00444023	0.923953	78999
LRFN4	cucurbitacin I	0.137222	0.000558428	78999
LRFN4	curcumin	0.0417578	0.306955	78999
LRFN4	cyanoquinoline 11	-0.0145009	0.901138	78999
LRFN4	cyclophosphamide	0.0431725	0.993392	78999
LRFN4	cytarabine hydrochloride	-0.0523338	0.180755	78999
LRFN4	cytochalasin B	-0.0334139	0.555381	78999
LRFN4	dabrafenib	0.0874959	0.237712	78999
LRFN4	dacarbazine	-0.0647653	0.104457	78999
LRFN4	daporinad	-0.0909392	0.0410706	78999
LRFN4	darinaparsin	0.14084	0.0201628	78999
LRFN4	dasatinib	-0.0579046	0.222856	78999
LRFN4	decitabine	-0.0391658	0.324967	78999
LRFN4	dexamethasone	0.0460768	0.29405	78999
LRFN4	dinaciclib	-0.0731217	0.210056	78999
LRFN4	docetaxel	-0.0842594	0.172594	78999
LRFN4	doxorubicin	0.0139242	0.738424	78999
LRFN4	elocalcitol	-0.0051658	0.908462	78999
LRFN4	entinostat	0.0938716	0.0159991	78999
LRFN4	epigallocatechin-3-monogallate	0.0418194	0.390736	78999
LRFN4	erastin	0.00120827	0.98163	78999
LRFN4	erismodegib	0.034035	0.693614	78999
LRFN4	erlotinib	-0.105992	0.0123985	78999
LRFN4	etomoxir	-0.0149022	0.980958	78999
LRFN4	etoposide	0.0253775	0.53862	78999
LRFN4	fingolimod	0.0439628	0.289733	78999
LRFN4	fluorouracil	-0.127422	0.000900507	78999
LRFN4	fluvastatin	0.0592347	0.257907	78999
LRFN4	foretinib	-0.0145642	0.777769	78999
LRFN4	fulvestrant	-0.0797013	0.827363	78999
LRFN4	fumonisin B1	0.021742	0.759361	78999
LRFN4	gefitinib	-0.0617799	0.220291	78999
LRFN4	gemcitabine	-0.0428255	0.310082	78999
LRFN4	gossypol	0.0421373	0.321107	78999
LRFN4	hyperforin	-0.00702146	0.961777	78999
LRFN4	ibrutinib	0.0407384	0.521142	78999
LRFN4	ifosfamide	-0.0170642	0.946024	78999
LRFN4	imatinib	0.0274002	0.55921	78999
LRFN4	importazole	-0.0484439	0.445614	78999
LRFN4	indisulam	-0.00820388	0.858271	78999
LRFN4	isoevodiamine	0.0397547	0.32176	78999
LRFN4	isoliquiritigenin	0.0949591	0.283212	78999
LRFN4	isonicotinohydroxamic acid	-0.00263683	0.995716	78999
LRFN4	istradefylline	0.0758367	0.609565	78999
LRFN4	itraconazole	0.0326176	0.673438	78999
LRFN4	lapatinib	-0.0502509	0.282384	78999
LRFN4	lenvatinib	0.0838266	0.0551532	78999
LRFN4	leptomycin B	-0.0311723	0.434678	78999
LRFN4	linifanib	-0.0887858	0.0231213	78999
LRFN4	linsitinib	-0.0283315	0.551603	78999
LRFN4	lomeguatrib	0.00428788	0.95488	78999
LRFN4	lovastatin	0.00161917	0.980871	78999
LRFN4	manumycin A	0.063402	0.105918	78999
LRFN4	marinopyrrole A	0.0392007	0.47309	78999
LRFN4	masitinib	0.0701131	0.0970464	78999
LRFN4	methotrexate	-0.114996	0.00479083	78999
LRFN4	methylstat	0.102064	0.0347087	78999
LRFN4	mitomycin	-0.0314675	0.450478	78999
LRFN4	momelotinib	-0.0180386	0.693427	78999
LRFN4	myricetin	0.0397572	0.728077	78999
LRFN4	myriocin	0.0421046	0.937086	78999
LRFN4	nakiterpiosin	0.0173186	0.684591	78999
LRFN4	narciclasine	-0.0541329	0.174564	78999
LRFN4	navitoclax	0.115983	0.00453394	78999
LRFN4	necrostatin-1	0.0516499	0.287356	78999
LRFN4	necrostatin-7	-0.00321711	0.956236	78999
LRFN4	necrosulfonamide	0.106595	0.0251969	78999
LRFN4	nelarabine	-0.00995117	0.982692	78999
LRFN4	neopeltolide	-0.0200538	0.864593	78999
LRFN4	neratinib	-0.0442182	0.336927	78999
LRFN4	neuronal differentiation inducer III	0.0240381	0.564346	78999
LRFN4	niclosamide	0.0266591	0.590782	78999
LRFN4	nilotinib	0.0360705	0.677367	78999
LRFN4	nintedanib	0.00474958	0.948644	78999
LRFN4	nutlin-3	0.0598163	0.1521	78999
LRFN4	obatoclax	0.0194914	0.650595	78999
LRFN4	olaparib	0.0328342	0.451564	78999
LRFN4	oligomycin A	0.0136175	0.763356	78999
LRFN4	omacetaxine mepesuccinate	-0.0149548	0.771368	78999
LRFN4	ouabain	0.0120581	0.779897	78999
LRFN4	paclitaxel	-0.0453108	0.266984	78999
LRFN4	palmostatin B	0.0229227	0.865579	78999
LRFN4	pandacostat	0.0344742	0.481889	78999
LRFN4	panobinostat	0.0694518	0.0725459	78999
LRFN4	parbendazole	-0.00158435	0.970575	78999
LRFN4	parthenolide	0.0445525	0.452423	78999
LRFN4	pazopanib	0.025648	0.556132	78999
LRFN4	pevonedistat	-0.0577855	0.163124	78999
LRFN4	phloretin	0.074974	0.0606372	78999
LRFN4	pifithrin-alpha	-0.023712	0.746497	78999
LRFN4	pifithrin-mu	0.0822487	0.0399979	78999
LRFN4	piperlongumine	0.109592	0.00387052	78999
LRFN4	pitstop2	0.0253362	0.917297	78999
LRFN4	pluripotin	-0.0593147	0.226979	78999
LRFN4	procarbazine	-0.0350737	0.853689	78999
LRFN4	prochlorperazine	0.035432	0.481637	78999
LRFN4	purmorphamine	0.00490246	0.931052	78999
LRFN4	pyrazolanthrone	-0.0672876	0.168111	78999
LRFN4	quizartinib	0.0300874	0.650865	78999
LRFN4	regorafenib	0.0142934	0.808529	78999
LRFN4	rigosertib	0.036162	0.386306	78999
LRFN4	ruxolitinib	-0.0816139	0.0506348	78999
LRFN4	salermide	0.0117728	0.929907	78999
LRFN4	saracatinib	-0.0953917	0.0320664	78999
LRFN4	selumetinib	-0.0977001	0.0315073	78999
LRFN4	semagacestat	0.00620666	0.977125	78999
LRFN4	serdemetan	0.0919548	0.0235231	78999
LRFN4	sildenafil	0.00659108	0.97391	78999
LRFN4	silmitasertib	0.0294893	0.750036	78999
LRFN4	simvastatin	0.0166225	0.816508	78999
LRFN4	sirolimus	0.0757991	0.0580946	78999
LRFN4	sitagliptin	0.064763	0.997718	78999
LRFN4	skepinone-L	0.0554451	0.399858	78999
LRFN4	sorafenib	-0.0126654	0.803631	78999
LRFN4	sotrastaurin	0.0434893	0.378697	78999
LRFN4	spautin-1	0.0366051	0.477491	78999
LRFN4	staurosporine	0.0942701	0.461701	78999
LRFN4	sunitinib	-0.0276016	0.531232	78999
LRFN4	tacedinaline	0.076869	0.106397	78999
LRFN4	tacrolimus	0.0297218	0.530326	78999
LRFN4	tamatinib	-0.00626335	0.955484	78999
LRFN4	tamoxifen	0.0567551	0.382651	78999
LRFN4	tandutinib	-0.015079	0.769309	78999
LRFN4	tanespimycin	-0.168943	0.000340552	78999
LRFN4	temozolomide	-0.00360601	0.969783	78999
LRFN4	temsirolimus	0.0613923	0.348601	78999
LRFN4	teniposide	0.040927	0.482939	78999
LRFN4	thalidomide	0.0769827	0.656413	78999
LRFN4	tigecycline	0.105545	0.0780744	78999
LRFN4	tipifarnib-P1	0.0364789	0.38128	78999
LRFN4	tipifarnib-P2	0.0219477	0.730193	78999
LRFN4	tivantinib	-0.0345304	0.581976	78999
LRFN4	tivozanib	-0.00496281	0.936996	78999
LRFN4	topotecan	-0.0188893	0.651084	78999
LRFN4	tosedostat	0.041803	0.357945	78999
LRFN4	tozasertib	0.0331187	0.87739	78999
LRFN4	trametinib	-0.0229978	0.806394	78999
LRFN4	tretinoin	-0.0191629	0.681656	78999
LRFN4	triazolothiadiazine	0.0327643	0.410351	78999
LRFN4	trifluoperazine	0.000251019	0.997036	78999
LRFN4	triptolide	0.017231	0.690919	78999
LRFN4	tubastatin A	0.0974456	0.112248	78999
LRFN4	valdecoxib	0.0343895	0.419	78999
LRFN4	vandetanib	-0.0664505	0.183864	78999
LRFN4	veliparib	-0.0208976	0.827889	78999
LRFN4	vemurafenib	0.0413699	0.483749	78999
LRFN4	vincristine	0.00512319	0.904461	78999
LRFN4	vorapaxar	0.00269159	0.964956	78999
LRFN4	vorinostat	0.0302993	0.461443	78999
LRFN4	zebularine	0.0125925	0.781437	78999
TCF3	16-beta-bromoandrosterone	-0.20061	9.25222e-06	6929
TCF3	1S,3R-RSL-3	-0.23902	2.64243e-10	6929
TCF3	3-Cl-AHPC	-0.341967	7.59597e-21	6929
TCF3	968	-0.116618	0.948635	6929
TCF3	A-804598	0.0229422	0.910249	6929
TCF3	AA-COCF3	-0.228491	1.79402e-08	6929
TCF3	ABT-199	-0.241646	2.82076e-06	6929
TCF3	ABT-737	-0.171281	3.7414e-05	6929
TCF3	AC55649	-0.052726	0.665317	6929
TCF3	AGK-2	0.0277667	0.948122	6929
TCF3	AM-580	-0.187946	4.8774e-05	6929
TCF3	AT-406	-0.019623	0.886084	6929
TCF3	AT13387	-0.36406	4.02571e-11	6929
TCF3	AT7867	-0.326827	5.5511e-18	6929
TCF3	AZ-3146	-0.310411	1.20515e-15	6929
TCF3	AZD1480	-0.269796	1.3411e-05	6929
TCF3	AZD4547	-0.194291	3.72027e-06	6929
TCF3	AZD6482	-0.130474	0.00686304	6929
TCF3	AZD7545	-0.179795	9.97701e-06	6929
TCF3	AZD7762	-0.341079	8.69962e-21	6929
TCF3	AZD8055	-0.305866	2.84381e-15	6929
TCF3	B02	-0.288659	4.78492e-14	6929
TCF3	BCL-LZH-4	0.0105245	0.971681	6929
TCF3	BEC	-0.0916243	0.999979	6929
TCF3	BI-2536	-0.415518	9.37149e-33	6929
TCF3	BIBR-1532	-0.183466	1.1826e-05	6929
TCF3	BIRB-796	-0.252917	1.60396e-09	6929
TCF3	BIX-01294	-0.274937	1.45224e-13	6929
TCF3	BMS-195614	-0.0705559	0.228507	6929
TCF3	BMS-270394	-0.159747	0.000142539	6929
TCF3	BMS-345541	-0.266238	1.86433e-12	6929
TCF3	BMS-536924	-0.13342	0.00408075	6929
TCF3	BMS-754807	-0.221554	3.24513e-08	6929
TCF3	BRD-A02303741	-0.141927	0.00374519	6929
TCF3	BRD-A05715709	0.0539903	0.725413	6929
TCF3	BRD-A71883111	-0.204705	3.88367e-07	6929
TCF3	BRD-A86708339	-0.30714	4.22012e-08	6929
TCF3	BRD-A94377914	-0.424111	7.86405e-17	6929
TCF3	BRD-K01737880	-0.234452	0.197735	6929
TCF3	BRD-K02251932	-0.179822	0.000101768	6929
TCF3	BRD-K02492147	0.0836376	0.137599	6929
TCF3	BRD-K04800985	-0.0225823	0.99881	6929
TCF3	BRD-K09344309	0.0260647	0.978237	6929
TCF3	BRD-K09587429	0.0223761	0.765617	6929
TCF3	BRD-K11533227	-0.206786	5.65717e-07	6929
TCF3	BRD-K13999467	-0.196528	1.06212e-06	6929
TCF3	BRD-K14844214	-0.143434	0.0184774	6929
TCF3	BRD-K16147474	0.028585	0.947589	6929
TCF3	BRD-K17060750	0.0879169	0.066097	6929
TCF3	BRD-K19103580	-0.138579	0.00217087	6929
TCF3	BRD-K24690302	-0.166362	3.6585e-05	6929
TCF3	BRD-K26531177	-0.329071	1.29541e-17	6929
TCF3	BRD-K27224038	-0.0966231	0.684389	6929
TCF3	BRD-K27986637	-0.175979	0.193722	6929
TCF3	BRD-K28456706	-0.206745	1.56532e-07	6929
TCF3	BRD-K29086754	-0.00645847	0.983128	6929
TCF3	BRD-K29313308	-0.224533	2.14036e-08	6929
TCF3	BRD-K30019337	-0.0979335	0.704857	6929
TCF3	BRD-K30748066	-0.339636	0.0369381	6929
TCF3	BRD-K33199242	-0.0133573	0.984762	6929
TCF3	BRD-K33514849	-0.0569249	0.999288	6929
TCF3	BRD-K34099515	0.0670152	0.924486	6929
TCF3	BRD-K34222889	-0.397683	8.17127e-29	6929
TCF3	BRD-K34485477	0.106283	0.998562	6929
TCF3	BRD-K35604418	-0.307811	3.06659e-16	6929
TCF3	BRD-K37390332	-0.0122045	0.977672	6929
TCF3	BRD-K41334119	-0.073938	0.905618	6929
TCF3	BRD-K41597374	-0.266158	2.29979e-12	6929
TCF3	BRD-K42260513	-0.0239877	0.998533	6929
TCF3	BRD-K44224150	0.187418	0.926901	6929
TCF3	BRD-K45681478	-0.113926	0.00795264	6929
TCF3	BRD-K48334597	-0.21512	0.0349832	6929
TCF3	BRD-K48477130	-0.00763207	0.976762	6929
TCF3	BRD-K49290616	-0.0148799	0.979947	6929
TCF3	BRD-K50799972	-0.102721	0.0940364	6929
TCF3	BRD-K51490254	-0.208561	2.8258e-07	6929
TCF3	BRD-K51831558	-0.0586322	0.423366	6929
TCF3	BRD-K52037352	-0.122213	0.0358406	6929
TCF3	BRD-K55116708	-0.187035	7.63618e-06	6929
TCF3	BRD-K61166597	-0.321965	2.23747e-17	6929
TCF3	BRD-K63431240	-0.205167	2.84439e-07	6929
TCF3	BRD-K64610608	0.0857277	0.39597	6929
TCF3	BRD-K66453893	-0.385588	7.37833e-27	6929
TCF3	BRD-K66532283	-0.263273	7.40811e-12	6929
TCF3	BRD-K70511574	-0.407407	4.20338e-30	6929
TCF3	BRD-K71781559	0.0308426	0.991525	6929
TCF3	BRD-K75293299	-0.108349	0.633351	6929
TCF3	BRD-K78574327	0.00489685	0.996465	6929
TCF3	BRD-K80183349	-0.310397	9.38016e-17	6929
TCF3	BRD-K84807411	-0.0919887	0.714977	6929
TCF3	BRD-K85133207	-0.174351	3.0751e-05	6929
TCF3	BRD-K86535717	-0.0241697	0.959683	6929
TCF3	BRD-K88742110	-0.219711	2.58804e-08	6929
TCF3	BRD-K90370028	-0.0207762	0.967974	6929
TCF3	BRD-K92856060	-0.241984	5.7044e-10	6929
TCF3	BRD-K96431673	-0.035152	0.996125	6929
TCF3	BRD-K96970199	-0.130955	0.998764	6929
TCF3	BRD-K97651142	-0.231135	5.55124e-09	6929
TCF3	BRD-K99006945	0.144396	0.0364296	6929
TCF3	BRD-M00053801	-0.0387997	0.735483	6929
TCF3	BRD1378	-0.00450233	0.979358	6929
TCF3	BRD1812	-0.291503	1.25774e-14	6929
TCF3	BRD1835	-0.153594	0.000570016	6929
TCF3	BRD4132	-0.106458	0.0723259	6929
TCF3	BRD5468	-0.0028467	0.985222	6929
TCF3	BRD6340	-0.239103	5.09395e-10	6929
TCF3	BRD8899	0.0692096	0.480973	6929
TCF3	BRD8958	-0.0186357	0.982913	6929
TCF3	BRD9647	-0.106371	0.0228757	6929
TCF3	BRD9876	-0.134963	0.0138333	6929
TCF3	BYL-719	-0.117462	0.047091	6929
TCF3	Bax channel blocker	-0.209092	4.22226e-07	6929
TCF3	C6-ceramide	0.0480637	0.669519	6929
TCF3	CAL-101	-0.105011	0.0393785	6929
TCF3	CAY10576	0.0339807	0.665096	6929
TCF3	CAY10594	-0.106117	0.0475303	6929
TCF3	CAY10618	-0.289964	4.92329e-15	6929
TCF3	CBB-1007	0.106953	0.44612	6929
TCF3	CCT036477	-0.323488	1.26666e-18	6929
TCF3	CD-1530	-0.149938	0.00250121	6929
TCF3	CD-437	-0.393015	6.73458e-28	6929
TCF3	CHIR-99021	-0.255936	1.00454e-10	6929
TCF3	CHM-1	-0.377059	5.7245e-26	6929
TCF3	CI-976	0.0101256	0.960458	6929
TCF3	CID-5951923	0.0303183	0.749375	6929
TCF3	CIL41	-0.209079	0.000955083	6929
TCF3	CIL55	-0.0920888	0.665711	6929
TCF3	CIL55A	-0.192103	0.000796797	6929
TCF3	CIL56	-0.226358	7.4684e-05	6929
TCF3	CIL70	-0.327669	6.23222e-10	6929
TCF3	COL-3	-0.363722	3.01173e-17	6929
TCF3	CR-1-31B	-0.347842	2.09423e-22	6929
TCF3	Ch-55	-0.151828	0.000423996	6929
TCF3	Compound 1541A	-0.0712393	0.222374	6929
TCF3	Compound 23 citrate	-0.315033	3.39234e-17	6929
TCF3	Compound 7d-cis	-0.284762	2.20582e-12	6929
TCF3	DBeQ	-0.206947	3.41119e-07	6929
TCF3	DNMDP	0.0528386	0.455302	6929
TCF3	ELCPK	-0.34689	3.10034e-10	6929
TCF3	ETP-46464	-0.278598	1.36892e-08	6929
TCF3	EX-527	0.0578479	0.603848	6929
TCF3	FGIN-1-27	0.129346	0.271637	6929
TCF3	FQI-1	-0.348568	1.50876e-11	6929
TCF3	FQI-2	-0.397942	2.12755e-29	6929
TCF3	FSC231	0.0545088	0.99945	6929
TCF3	GANT-61	-0.102602	0.050077	6929
TCF3	GDC-0879	-0.0162779	0.814386	6929
TCF3	GDC-0941	-0.213642	1.87954e-07	6929
TCF3	GMX-1778	-0.265079	3.42879e-12	6929
TCF3	GSK-3 inhibitor IX	-0.242164	2.06653e-09	6929
TCF3	GSK-J4	-0.452179	0.00121926	6929
TCF3	GSK1059615	-0.0526983	0.843998	6929
TCF3	GSK2636771	0.0266615	0.821451	6929
TCF3	GSK4112	-0.11084	0.0147615	6929
TCF3	GSK461364	-0.447794	1.23461e-36	6929
TCF3	GSK525762A	-0.331243	5.50833e-20	6929
TCF3	GW-405833	-0.315006	1.01459e-17	6929
TCF3	GW-843682X	-0.33326	2.37196e-18	6929
TCF3	HBX-41108	-0.176215	0.00046768	6929
TCF3	HC-067047	-0.130727	0.015607	6929
TCF3	HLI 373	-0.253154	8.21439e-11	6929
TCF3	I-BET151	-0.344193	7.21407e-22	6929
TCF3	IC-87114	-0.0546215	0.403502	6929
TCF3	IPR-456	0.0429079	0.773948	6929
TCF3	ISOX	-0.36084	2.06571e-23	6929
TCF3	IU1	-0.0815131	0.316606	6929
TCF3	JQ-1	-0.341527	2.6341e-21	6929
TCF3	JW-480	-0.0746458	0.674704	6929
TCF3	JW-55	0.127849	0.298207	6929
TCF3	JW-74	-0.0942693	0.222676	6929
TCF3	KH-CB19	0.0840743	0.436741	6929
TCF3	KHS101	-0.158294	9.9372e-05	6929
TCF3	KPT185	-0.399727	1.43013e-21	6929
TCF3	KU 0060648	-0.249153	7.21401e-11	6929
TCF3	KU-0063794	-0.285405	5.38622e-13	6929
TCF3	KU-55933	-0.237662	7.52643e-09	6929
TCF3	KU-60019	-0.315049	3.82135e-17	6929
TCF3	KW-2449	-0.390791	8.20542e-28	6929
TCF3	KX2-391	-0.406614	7.28077e-30	6929
TCF3	Ki8751	-0.272536	1.01244e-11	6929
TCF3	Ko-143	-0.275955	3.96395e-13	6929
TCF3	L-685458	-0.170593	0.00205807	6929
TCF3	LE-135	-0.182735	1.1402e-05	6929
TCF3	LRRK2-IN-1	-0.375665	2.11193e-18	6929
TCF3	LY-2157299	0.0750613	0.753863	6929
TCF3	LY-2183240	-0.437503	1.36853e-35	6929
TCF3	MG-132	-0.219228	0.00271498	6929
TCF3	MGCD-265	-0.296182	2.13599e-15	6929
TCF3	MI-1	0.00559306	0.964955	6929
TCF3	MI-2	-0.16321	0.0102182	6929
TCF3	MK-0752	0.0600595	0.395561	6929
TCF3	MK-1775	-0.351162	1.35557e-21	6929
TCF3	MK-2206	-0.279547	4.10338e-12	6929
TCF3	ML006	-0.160399	0.00216762	6929
TCF3	ML029	-0.201844	9.36493e-07	6929
TCF3	ML031	-0.27592	1.61641e-11	6929
TCF3	ML050	-0.186499	3.51548e-06	6929
TCF3	ML083	0.0128291	0.933038	6929
TCF3	ML162	-0.208219	7.53701e-08	6929
TCF3	ML203	-0.0641766	0.214897	6929
TCF3	ML210	-0.263792	5.71665e-12	6929
TCF3	ML239	-0.152861	0.000131079	6929
TCF3	ML258	-0.0507015	0.626064	6929
TCF3	ML311	-0.37121	1.44908e-25	6929
TCF3	ML312	0.0689932	0.968439	6929
TCF3	ML320	-0.192312	5.80886e-06	6929
TCF3	ML334 diastereomer	0.0832457	0.214817	6929
TCF3	MLN2238	-0.285764	3.02094e-14	6929
TCF3	MLN2480	0.0302918	0.808041	6929
TCF3	MST-312	-0.271277	3.46913e-13	6929
TCF3	Mdivi-1	-0.224588	1.37066e-08	6929
TCF3	Merck60	-0.352739	1.20314e-22	6929
TCF3	N9-isopropylolomoucine	-0.272853	2.12893e-12	6929
TCF3	NPC-26	-0.0954459	0.328288	6929
TCF3	NSC 74859	-0.126568	0.00790849	6929
TCF3	NSC19630	-0.319147	1.06503e-12	6929
TCF3	NSC23766	-0.232688	1.6202e-09	6929
TCF3	NSC30930	0.0594921	0.37804	6929
TCF3	NSC48300	-0.343508	5.56322e-21	6929
TCF3	NSC632839	-0.405223	2.55036e-29	6929
TCF3	NSC95397	-0.395364	5.73835e-25	6929
TCF3	NVP-231	-0.407277	2.57792e-29	6929
TCF3	NVP-ADW742	-0.184923	5.77351e-06	6929
TCF3	NVP-BEZ235	-0.316653	1.54186e-11	6929
TCF3	NVP-BSK805	-0.261608	3.7933e-12	6929
TCF3	NVP-TAE684	-0.23486	2.11331e-08	6929
TCF3	O-6-benzylguanine	-0.101579	0.379829	6929
TCF3	OSI-027	-0.260223	7.41248e-11	6929
TCF3	OSI-930	-0.304344	1.69071e-13	6929
TCF3	PAC-1	-0.342848	4.97333e-20	6929
TCF3	PD 153035	0.0424739	0.502871	6929
TCF3	PD318088	0.0824392	0.069574	6929
TCF3	PDMP	-0.177852	1.0692e-05	6929
TCF3	PF-184	-0.344373	1.67433e-20	6929
TCF3	PF-3758309	-0.413934	2.30359e-15	6929
TCF3	PF-4800567 hydrochloride	-0.0382047	0.999586	6929
TCF3	PF-543	-0.135735	0.00186059	6929
TCF3	PF-573228	-0.327371	1.29355e-18	6929
TCF3	PF-750	-0.189806	1.5756e-05	6929
TCF3	PHA-793887	-0.363862	2.71178e-24	6929
TCF3	PI-103	-0.269443	2.11693e-12	6929
TCF3	PIK-93	-0.291005	9.14714e-14	6929
TCF3	PL-DI	-0.402223	4.9913e-29	6929
TCF3	PLX-4720	0.0361095	0.652014	6929
TCF3	PRIMA-1	-0.400597	1.56184e-27	6929
TCF3	PRIMA-1-Met	-0.264209	2.7155e-05	6929
TCF3	PRL-3 inhibitor I	-0.0153121	0.928765	6929
TCF3	PX-12	-0.471788	7.08362e-41	6929
TCF3	PYR-41	-0.103906	0.0378416	6929
TCF3	QS-11	-0.1184	0.61871	6929
TCF3	QW-BI-011	-0.286504	0.000456784	6929
TCF3	R428	-0.246103	1.57684e-07	6929
TCF3	RAF265	-0.198208	6.4494e-05	6929
TCF3	RG-108	-0.206224	3.96781e-07	6929
TCF3	RITA	-0.237081	1.16672e-09	6929
TCF3	RO4929097	-0.113805	0.122001	6929
TCF3	Repligen 136	-0.27741	3.53006e-12	6929
TCF3	SB-225002	-0.364344	7.76483e-25	6929
TCF3	SB-431542	-0.0737709	0.39363	6929
TCF3	SB-525334	-0.0749155	0.128328	6929
TCF3	SB-743921	-0.427581	1.3732e-34	6929
TCF3	SCH-529074	-0.114597	0.0102709	6929
TCF3	SCH-79797	-0.228121	1.03953e-09	6929
TCF3	SGX-523	0.0257253	0.709573	6929
TCF3	SID 26681509	-0.250212	2.05113e-09	6929
TCF3	SJ-172550	-0.0338044	0.78258	6929
TCF3	SKI-II	-0.193076	2.56576e-06	6929
TCF3	SMER-3	-0.317133	2.52158e-14	6929
TCF3	SN-38	-0.282665	5.93056e-12	6929
TCF3	SNS-032	-0.22671	9.88941e-09	6929
TCF3	SNX-2112	-0.389875	7.52014e-28	6929
TCF3	SR-II-138A	-0.378313	4.94e-27	6929
TCF3	SR1001	-0.0910466	0.151349	6929
TCF3	SR8278	-0.0755293	0.840058	6929
TCF3	SRT-1720	-0.213139	2.7492e-07	6929
TCF3	STF-31	-0.298819	2.86826e-15	6929
TCF3	SU11274	-0.268847	3.01283e-12	6929
TCF3	SZ4TA2	0.115104	0.238945	6929
TCF3	StemRegenin 1	-0.200855	1.94715e-07	6929
TCF3	TG-100-115	-0.124148	0.00717467	6929
TCF3	TG-101348	-0.293023	1.09115e-14	6929
TCF3	TGX-221	-0.0579022	0.40136	6929
TCF3	TPCA-1	-0.31138	3.84265e-17	6929
TCF3	TW-37	-0.281209	2.95104e-13	6929
TCF3	UNC0321	-0.0301138	0.808522	6929
TCF3	UNC0638	-0.186319	3.09267e-06	6929
TCF3	VAF-347	0.172893	0.00252831	6929
TCF3	VER-155008	-0.150699	0.000197593	6929
TCF3	VU0155056	-0.0145157	0.978654	6929
TCF3	WAY-362450	0.0135842	0.998521	6929
TCF3	WP1130	-0.328982	3.54422e-18	6929
TCF3	WZ4002	-0.102096	0.107298	6929
TCF3	WZ8040	-0.114711	0.015617	6929
TCF3	XL765	-0.0914311	0.0802681	6929
TCF3	YK 4-279	-0.374792	8.75697e-26	6929
TCF3	YM-155	-0.212978	9.62082e-07	6929
TCF3	ZSTK474	-0.169556	0.000502912	6929
TCF3	abiraterone	0.235055	0.0468351	6929
TCF3	afatinib	-0.00887713	0.878238	6929
TCF3	alisertib	-0.403776	8.09363e-29	6929
TCF3	alvocidib	-0.255001	4.35119e-06	6929
TCF3	apicidin	-0.321155	4.2449e-19	6929
TCF3	austocystin D	0.024037	0.649618	6929
TCF3	avicin D	-0.147488	0.0518342	6929
TCF3	avrainvillamide	-0.292662	8.23941e-11	6929
TCF3	axitinib	-0.368514	2.03566e-24	6929
TCF3	azacitidine	-0.165086	0.000347837	6929
TCF3	bafilomycin A1	-0.266892	0.51908	6929
TCF3	barasertib	-0.374443	1.37493e-24	6929
TCF3	bardoxolone methyl	-0.335107	2.89053e-17	6929
TCF3	belinostat	-0.377078	4.2397e-13	6929
TCF3	bendamustine	-0.236832	6.45089e-09	6929
TCF3	betulinic acid	0.0287589	0.87835	6929
TCF3	bexarotene	-0.159193	0.000126659	6929
TCF3	birinapant	0.035994	0.60825	6929
TCF3	blebbistatin	-0.0180771	0.984351	6929
TCF3	bleomycin A2	-0.174519	0.000179336	6929
TCF3	bortezomib	-0.310419	2.05903e-16	6929
TCF3	bosutinib	-0.17682	7.70601e-06	6929
TCF3	brefeldin A	-0.196425	2.16233e-06	6929
TCF3	brivanib	-0.244023	4.20578e-10	6929
TCF3	cabozantinib	-0.21117	1.35132e-06	6929
TCF3	canertinib	-0.111192	0.0106233	6929
TCF3	cediranib	-0.10724	0.296546	6929
TCF3	ceranib-2	-0.380433	6.90067e-27	6929
TCF3	cerulenin	-0.355562	2.12413e-22	6929
TCF3	chlorambucil	-0.402215	3.3612e-28	6929
TCF3	ciclopirox	-0.386128	1.32827e-27	6929
TCF3	ciclosporin	-0.146821	0.00262846	6929
TCF3	cimetidine	-0.126417	0.918686	6929
TCF3	clofarabine	-0.352953	4.13686e-23	6929
TCF3	crizotinib	-0.319815	4.39944e-18	6929
TCF3	cucurbitacin I	-0.311952	1.87766e-16	6929
TCF3	curcumin	-0.338363	2.4228e-20	6929
TCF3	cyanoquinoline 11	-0.128222	0.102271	6929
TCF3	cyclophosphamide	-0.0452716	0.993392	6929
TCF3	cytarabine hydrochloride	-0.41348	1.1801e-31	6929
TCF3	cytochalasin B	-0.228451	2.93054e-07	6929
TCF3	dabrafenib	-0.0475143	0.562543	6929
TCF3	dacarbazine	-0.292374	5.23644e-15	6929
TCF3	daporinad	-0.283791	4.40701e-12	6929
TCF3	darinaparsin	-0.153089	0.0107748	6929
TCF3	dasatinib	-0.0515335	0.288209	6929
TCF3	decitabine	-0.364642	1.79994e-24	6929
TCF3	dexamethasone	-0.235926	9.71194e-09	6929
TCF3	dinaciclib	-0.30576	1.36234e-08	6929
TCF3	docetaxel	-0.411362	5.58375e-14	6929
TCF3	doxorubicin	-0.373655	3.18993e-26	6929
TCF3	elocalcitol	-0.303203	5.60839e-16	6929
TCF3	entinostat	-0.309173	4.74725e-17	6929
TCF3	epigallocatechin-3-monogallate	-0.226987	5.37073e-08	6929
TCF3	erastin	-0.239311	1.19031e-09	6929
TCF3	erismodegib	0.0574603	0.446185	6929
TCF3	erlotinib	0.0730074	0.100909	6929
TCF3	etomoxir	-0.0249945	0.971706	6929
TCF3	etoposide	-0.395651	1.26979e-28	6929
TCF3	fingolimod	-0.273684	4.2809e-13	6929
TCF3	fluorouracil	-0.292286	3.12333e-15	6929
TCF3	fluvastatin	-0.0991519	0.0388611	6929
TCF3	foretinib	-0.299997	1.77762e-14	6929
TCF3	fulvestrant	-0.200795	0.496319	6929
TCF3	fumonisin B1	-0.0423031	0.491028	6929
TCF3	gefitinib	0.0384607	0.489768	6929
TCF3	gemcitabine	-0.357263	2.79305e-21	6929
TCF3	gossypol	-0.29922	4.99556e-15	6929
TCF3	hyperforin	-0.0017733	0.990633	6929
TCF3	ibrutinib	-0.118583	0.0270488	6929
TCF3	ifosfamide	0.105607	0.540835	6929
TCF3	imatinib	-0.202773	5.02175e-07	6929
TCF3	importazole	-0.139959	0.0122894	6929
TCF3	indisulam	-0.419776	3.31247e-30	6929
TCF3	isoevodiamine	-0.361349	9.15697e-24	6929
TCF3	isoliquiritigenin	-0.32554	4.4152e-05	6929
TCF3	isonicotinohydroxamic acid	-0.0719681	0.95765	6929
TCF3	istradefylline	-0.0702998	0.652811	6929
TCF3	itraconazole	-0.128362	0.036019	6929
TCF3	lapatinib	-0.0580564	0.206574	6929
TCF3	lenvatinib	-0.274239	3.29091e-12	6929
TCF3	leptomycin B	-0.353576	1.77839e-23	6929
TCF3	linifanib	-0.298129	6.09368e-16	6929
TCF3	linsitinib	-0.164511	5.256e-05	6929
TCF3	lomeguatrib	-0.120555	0.0181591	6929
TCF3	lovastatin	-0.0600121	0.235216	6929
TCF3	manumycin A	-0.34016	6.06194e-21	6929
TCF3	marinopyrrole A	-0.268077	2.3602e-08	6929
TCF3	masitinib	-0.251427	1.17614e-10	6929
TCF3	methotrexate	-0.22991	6.41135e-09	6929
TCF3	methylstat	-0.322989	4.67698e-13	6929
TCF3	mitomycin	-0.335164	3.17998e-20	6929
TCF3	momelotinib	-0.285323	2.14987e-13	6929
TCF3	myricetin	-0.0431368	0.69813	6929
TCF3	myriocin	0.061002	0.899926	6929
TCF3	nakiterpiosin	-0.387299	5.01042e-27	6929
TCF3	narciclasine	-0.376445	4.19523e-25	6929
TCF3	navitoclax	-0.21091	8.06204e-08	6929
TCF3	necrostatin-1	-0.143093	0.00113642	6929
TCF3	necrostatin-7	-0.143363	0.000714313	6929
TCF3	necrosulfonamide	-0.451088	1.58433e-25	6929
TCF3	nelarabine	0.0135174	0.969335	6929
TCF3	neopeltolide	-0.306405	0.000299725	6929
TCF3	neratinib	-0.123652	0.00263586	6929
TCF3	neuronal differentiation inducer III	-0.327784	3.10873e-19	6929
TCF3	niclosamide	-0.138104	0.000744005	6929
TCF3	nilotinib	-0.0743996	0.294488	6929
TCF3	nintedanib	-0.215963	3.09632e-06	6929
TCF3	nutlin-3	-0.254391	2.8102e-11	6929
TCF3	obatoclax	-0.334896	5.88699e-20	6929
TCF3	olaparib	-0.302406	6.10732e-16	6929
TCF3	oligomycin A	-0.255885	2.34209e-11	6929
TCF3	omacetaxine mepesuccinate	-0.331996	1.39466e-14	6929
TCF3	ouabain	-0.300578	1.79775e-16	6929
TCF3	paclitaxel	-0.400566	1.75161e-28	6929
TCF3	palmostatin B	-0.0965571	0.324633	6929
TCF3	pandacostat	-0.140405	0.00203252	6929
TCF3	panobinostat	-0.365046	1.18493e-24	6929
TCF3	parbendazole	-0.424767	4.11567e-34	6929
TCF3	parthenolide	-0.081647	0.129384	6929
TCF3	pazopanib	-0.342199	6.85416e-20	6929
TCF3	pevonedistat	-0.296537	3.97987e-15	6929
TCF3	phloretin	-0.313092	4.16335e-17	6929
TCF3	pifithrin-alpha	-0.111206	0.0351743	6929
TCF3	pifithrin-mu	-0.336287	2.08313e-19	6929
TCF3	piperlongumine	-0.395782	8.75349e-29	6929
TCF3	pitstop2	-0.0612435	0.738032	6929
TCF3	pluripotin	-0.167875	9.1768e-05	6929
TCF3	procarbazine	0.016764	0.946697	6929
TCF3	prochlorperazine	-0.144472	0.000586353	6929
TCF3	purmorphamine	-0.155512	0.000528071	6929
TCF3	pyrazolanthrone	-0.164704	0.000197822	6929
TCF3	quizartinib	-0.176649	0.000723618	6929
TCF3	regorafenib	-0.178712	0.000103881	6929
TCF3	rigosertib	-0.367122	1.4528e-23	6929
TCF3	ruxolitinib	-0.278469	7.77358e-13	6929
TCF3	salermide	-0.125906	0.128891	6929
TCF3	saracatinib	-0.00959216	0.876864	6929
TCF3	selumetinib	0.0682826	0.1562	6929
TCF3	semagacestat	0.00451103	0.984276	6929
TCF3	serdemetan	-0.313318	2.01209e-16	6929
TCF3	sildenafil	-0.0800345	0.473116	6929
TCF3	silmitasertib	-0.0897956	0.239865	6929
TCF3	simvastatin	-0.0391115	0.530463	6929
TCF3	sirolimus	-0.334597	4.32317e-19	6929
TCF3	sitagliptin	-0.0645898	0.997718	6929
TCF3	skepinone-L	-0.185802	0.00188081	6929
TCF3	sorafenib	-0.189832	3.69571e-06	6929
TCF3	sotrastaurin	-0.37009	2.27127e-17	6929
TCF3	spautin-1	-0.118166	0.0115125	6929
TCF3	staurosporine	-0.162464	0.132249	6929
TCF3	sunitinib	-0.250965	4.05984e-11	6929
TCF3	tacedinaline	-0.333083	2.16951e-14	6929
TCF3	tacrolimus	-0.254707	2.06599e-10	6929
TCF3	tamatinib	-0.142201	0.0199817	6929
TCF3	tamoxifen	-0.0957687	0.0952818	6929
TCF3	tandutinib	-0.179305	1.3123e-05	6929
TCF3	tanespimycin	-0.101839	0.0378693	6929
TCF3	temozolomide	-0.130814	0.029057	6929
TCF3	temsirolimus	-0.293458	2.32548e-07	6929
TCF3	teniposide	-0.500377	2.85039e-24	6929
TCF3	thalidomide	0.0353682	0.879305	6929
TCF3	tigecycline	-0.269401	1.96794e-06	6929
TCF3	tipifarnib-P1	-0.308523	2.16827e-16	6929
TCF3	tipifarnib-P2	-0.370204	4.09704e-13	6929
TCF3	tivantinib	-0.387344	1.76993e-13	6929
TCF3	tivozanib	-0.190475	1.3892e-05	6929
TCF3	topotecan	-0.388824	3.65568e-28	6929
TCF3	tosedostat	-0.246992	6.213e-10	6929
TCF3	tozasertib	-0.338916	0.0259822	6929
TCF3	trametinib	0.112531	0.114848	6929
TCF3	tretinoin	-0.257984	2.62773e-11	6929
TCF3	triazolothiadiazine	-0.433589	9.67354e-36	6929
TCF3	trifluoperazine	-0.110306	0.0185929	6929
TCF3	triptolide	-0.256884	9.14689e-12	6929
TCF3	tubastatin A	-0.305781	5.82846e-08	6929
TCF3	valdecoxib	-0.273256	1.15742e-12	6929
TCF3	vandetanib	0.0770093	0.115463	6929
TCF3	veliparib	-0.117391	0.0909893	6929
TCF3	vemurafenib	0.0846187	0.102657	6929
TCF3	vincristine	-0.441252	7.44871e-38	6929
TCF3	vorapaxar	-0.216621	7.33764e-07	6929
TCF3	vorinostat	-0.386086	7.76556e-27	6929
TCF3	zebularine	-0.225476	3.67407e-09	6929
