# Supplementary material for: Significance of LRFN4 in prognosis and tumor microenvironment of lung adenocarcinoma
Source: Front Pharmacol. 2025 Feb 25;16:1540636. doi: 10.3389/fphar.2025.1540636 (PMC11893870; doi:10.3389/fphar.2025.1540636)
Supplement: Supplementary file 5 [file DataSheet3.xlsx]

## Sheet: Table S3
Table S3. The correlation of TCF3, E2F1, E2F3, LRFN4 expression with IC50 of drugs in Genomics of Drug Sensitivity in Cancer (GDSC)
symbol	drug	cor	fdr	entrez
E2F1	(5Z)-7-Oxozeaenol	0.189585	1.44596e-07	1869
E2F1	17-AAG	0.274927	8.27396e-15	1869
E2F1	5-Fluorouracil	0.00400148	0.923736	1869
E2F1	681640	0.0656979	0.253398	1869
E2F1	A-443654	-0.00141538	0.996809	1869
E2F1	A-770041	0.0624271	0.445577	1869
E2F1	AC220	-0.0272234	0.607166	1869
E2F1	AG-014699	0.108077	0.00729185	1869
E2F1	AICAR	-0.0904793	0.0204676	1869
E2F1	AKT inhibitor VIII	0.114545	0.00581208	1869
E2F1	AMG-706	0.0470735	0.429226	1869
E2F1	AP-24534	-0.0294133	0.511355	1869
E2F1	AR-42	-0.154317	1.0187e-05	1869
E2F1	AS601245	0.150204	0.000504573	1869
E2F1	AS605240	-0.00194958	0.971812	1869
E2F1	AT-7519	-0.0788894	0.0281838	1869
E2F1	ATRA	-0.0535448	0.269534	1869
E2F1	AUY922	0.163613	7.3885e-05	1869
E2F1	AZ628	0.14848	0.0228657	1869
E2F1	AZD6482	0.0456206	0.328118	1869
E2F1	AZD7762	-0.0798019	0.044811	1869
E2F1	AZD8055	-0.0194494	0.656792	1869
E2F1	Afatinib	0.151714	1.547e-05	1869
E2F1	Axitinib	-0.00566494	0.938101	1869
E2F1	BAY 61-3606	0.0318404	0.466833	1869
E2F1	BEZ235	0.150167	0.000237572	1869
E2F1	BHG712	-0.0713148	0.0512417	1869
E2F1	BI-2536	-0.0259456	0.840318	1869
E2F1	BIRB 0796	0.0637151	0.197332	1869
E2F1	BIX02189	-0.0781602	0.0327949	1869
E2F1	BMS-509744	0.0610539	0.512622	1869
E2F1	BMS-536924	0.0445814	0.503308	1869
E2F1	BMS-708163	0.113989	0.00302845	1869
E2F1	BMS-754807	0.0804646	0.103982	1869
E2F1	BMS345541	-0.104968	0.00315824	1869
E2F1	BX-795	0.0196166	0.714417	1869
E2F1	BX-912	-0.133311	0.000133322	1869
E2F1	Belinostat	-0.133483	0.000217919	1869
E2F1	Bexarotene	0.120143	0.0166243	1869
E2F1	Bicalutamide	0.106141	0.00952931	1869
E2F1	Bleomycin	0.178849	2.2101e-05	1869
E2F1	Bleomycin (50 uM)	0.332016	0	1869
E2F1	Bortezomib	0.131379	0.0530085	1869
E2F1	Bosutinib	0.0582091	0.248348	1869
E2F1	Bryostatin 1	0.08158	0.0849892	1869
E2F1	CAL-101	-0.0532288	0.168045	1869
E2F1	CAY10603	-0.136514	0.000100634	1869
E2F1	CCT007093	0.109534	0.00659043	1869
E2F1	CCT018159	0.131445	0.00265637	1869
E2F1	CEP-701	-0.0116728	0.808178	1869
E2F1	CGP-082996	0.0197444	0.873048	1869
E2F1	CGP-60474	0.0766205	0.353254	1869
E2F1	CH5424802	0.0110124	0.889133	1869
E2F1	CHIR-99021	0.101641	0.00579687	1869
E2F1	CI-1040	0.154808	6.8155e-05	1869
E2F1	CMK	-0.00113431	0.994844	1869
E2F1	CP466722	-0.0945506	0.00807634	1869
E2F1	CP724714	0.0667331	0.175114	1869
E2F1	CUDC-101	-0.140679	8.159e-05	1869
E2F1	CX-5461	-0.106677	0.00307794	1869
E2F1	Camptothecin	-0.000458927	0.993423	1869
E2F1	Cetuximab	0.159336	2.2604e-05	1869
E2F1	Cisplatin	0.070317	0.133271	1869
E2F1	Crizotinib	0.053214	0.723077	1869
E2F1	Cyclopamine	0.0474778	0.679301	1869
E2F1	Cytarabine	0.0635113	0.188389	1869
E2F1	DMOG	-0.0363983	0.448313	1869
E2F1	Dabrafenib	0.0870476	0.032356	1869
E2F1	Dasatinib	0.159354	0.00965947	1869
E2F1	Docetaxel	0.246759	5.9338e-12	1869
E2F1	Doxorubicin	0.112809	0.0272034	1869
E2F1	EHT 1864	0.0534606	0.388248	1869
E2F1	EKB-569	-0.0120956	0.798703	1869
E2F1	EX-527	-0.0329882	0.771693	1869
E2F1	Elesclomol	0.0599272	0.172666	1869
E2F1	Embelin	0.110467	0.0176759	1869
E2F1	Epothilone B	0.178311	3.6592e-05	1869
E2F1	Erlotinib	0.141838	0.0360268	1869
E2F1	Etoposide	0.0497322	0.293661	1869
E2F1	FH535	0.129846	0.0017023	1869
E2F1	FK866	-0.112552	0.001637	1869
E2F1	FMK	0.00314499	0.973251	1869
E2F1	FR-180204	-0.0199617	0.746585	1869
E2F1	FTI-277	0.173335	6.49984e-06	1869
E2F1	Foretinib	-0.024104	0.602707	1869
E2F1	GDC0449	0.0134029	0.919615	1869
E2F1	GDC0941	0.0430672	0.446144	1869
E2F1	GNF-2	0.00103005	0.998654	1869
E2F1	GSK-650394	0.08496	0.152999	1869
E2F1	GSK1070916	-0.19114	4.58048e-08	1869
E2F1	GSK1904529A	0.0720939	0.102248	1869
E2F1	GSK2126458	-0.0699301	0.0629491	1869
E2F1	GSK269962A	0.084473	0.056025	1869
E2F1	GSK429286A	-0.0795131	0.0452727	1869
E2F1	GSK690693	-0.16919	1.45076e-06	1869
E2F1	GW 441756	-0.0328047	0.876189	1869
E2F1	GW-2580	-0.0125661	0.989269	1869
E2F1	GW843682X	-0.0293401	0.779821	1869
E2F1	Gefitinib	0.150255	9.1585e-05	1869
E2F1	Gemcitabine	0.0734618	0.111724	1869
E2F1	Genentech Cpd 10	-0.110437	0.00213377	1869
E2F1	HG-5-113-01	0.0487035	0.512966	1869
E2F1	HG-5-88-01	0.0275503	0.881587	1869
E2F1	HG-6-64-1	0.0988236	0.0190515	1869
E2F1	I-BET-762	-0.197474	6.49026e-09	1869
E2F1	IOX2	0.051767	0.357842	1869
E2F1	IPA-3	-0.0560703	0.161807	1869
E2F1	Imatinib	-0.0317024	0.857174	1869
E2F1	Ispinesib Mesylate	-0.0231789	0.562936	1869
E2F1	JNJ-26854165	0.107345	0.013902	1869
E2F1	JNK Inhibitor VIII	0.081805	0.0481504	1869
E2F1	JNK-9L	0.121313	0.007994	1869
E2F1	JQ1	-0.0126557	0.806371	1869
E2F1	JQ12	0.0292276	0.622569	1869
E2F1	JW-7-24-1	-0.148409	2.0692e-05	1869
E2F1	JW-7-52-1	0.0847344	0.354201	1869
E2F1	KIN001-055	0.0643625	0.246014	1869
E2F1	KIN001-102	-0.101342	0.00410716	1869
E2F1	KIN001-135	0.0864498	0.36161	1869
E2F1	KIN001-236	-0.0902741	0.013588	1869
E2F1	KIN001-244	-0.0543468	0.149857	1869
E2F1	KIN001-260	-0.0800627	0.0274686	1869
E2F1	KIN001-266	-0.0771872	0.0838269	1869
E2F1	KIN001-270	-0.0602558	0.127416	1869
E2F1	KU-55933	-0.0104137	0.901611	1869
E2F1	LAQ824	-0.0666626	0.0934296	1869
E2F1	LFM-A13	0.0632052	0.191246	1869
E2F1	LY317615	-0.0264304	0.579697	1869
E2F1	Lapatinib	0.179453	0.0023552	1869
E2F1	Lenalidomide	-0.0596176	0.370293	1869
E2F1	Linifanib	0.0162197	0.798659	1869
E2F1	Lisitinib	0.0188567	0.809243	1869
E2F1	MG-132	0.10748	0.164166	1869
E2F1	MK-2206	-0.039477	0.459389	1869
E2F1	MLN4924	0.198055	4.2231e-05	1869
E2F1	MP470	-0.0770538	0.0670868	1869
E2F1	MPS-1-IN-1	-0.0318016	0.429255	1869
E2F1	MS-275	-0.173957	0.0120087	1869
E2F1	Masitinib	-0.0810519	0.0295592	1869
E2F1	Methotrexate	-0.148127	4.1777e-05	1869
E2F1	Midostaurin	0.156613	6.9039e-05	1869
E2F1	Mitomycin C	0.0420461	0.422361	1869
E2F1	NG-25	-0.0895501	0.0125949	1869
E2F1	NPK76-II-72-1	-0.208392	8.00964e-10	1869
E2F1	NSC-207895	-0.122284	0.002114	1869
E2F1	NSC-87877	0.0565942	0.293529	1869
E2F1	NU-7441	0.0327212	0.676883	1869
E2F1	Navitoclax	-0.320064	2.21873e-20	1869
E2F1	Nilotinib	-0.0343148	0.531699	1869
E2F1	Nutlin-3a (-)	0.130278	0.00166011	1869
E2F1	OSI-027	-0.130894	0.000217593	1869
E2F1	OSI-930	-0.0272048	0.517914	1869
E2F1	OSU-03012	0.0772776	0.0904794	1869
E2F1	Obatoclax Mesylate	0.0714823	0.110962	1869
E2F1	Olaparib	0.120836	0.00259787	1869
E2F1	PAC-1	-0.121819	0.00186475	1869
E2F1	PD-0325901	0.213452	6.9497e-09	1869
E2F1	PD-0332991	0.102994	0.0265569	1869
E2F1	PD-173074	0.0156409	0.936596	1869
E2F1	PF-4708671	0.0688854	0.427385	1869
E2F1	PF-562271	0.152272	0.000980074	1869
E2F1	PFI-1	0.0860722	0.0494721	1869
E2F1	PHA-665752	0.0270117	0.872838	1869
E2F1	PHA-793887	-0.107433	0.002145	1869
E2F1	PI-103	-0.147904	2.6067e-05	1869
E2F1	PIK-93	-0.142092	4.2163e-05	1869
E2F1	PLX4720	0.0831876	0.035381	1869
E2F1	Paclitaxel	0.107326	0.238519	1869
E2F1	Parthenolide	0.00348434	0.981886	1869
E2F1	Pazopanib	0.0785145	0.1139	1869
E2F1	Phenformin	-0.0804675	0.0295851	1869
E2F1	Pyrimethamine	0.00845388	0.957924	1869
E2F1	QL-VIII-58	0.135984	0.0290199	1869
E2F1	QL-X-138	-0.151771	1.7711e-05	1869
E2F1	QL-XI-92	-0.141274	5.9882e-05	1869
E2F1	QL-XII-47	-0.0362965	0.389377	1869
E2F1	QL-XII-61	-0.154937	0.00665264	1869
E2F1	QS11	0.00452844	0.958803	1869
E2F1	RDEA119	0.251283	1.07717e-13	1869
E2F1	RO-3306	0.141126	0.000382236	1869
E2F1	Rapamycin	0.0392511	0.773662	1869
E2F1	Roscovitine	0.15936	0.19121	1869
E2F1	Ruxolitinib	-0.00989988	0.882744	1869
E2F1	S-Trityl-L-cysteine	0.0518615	0.548566	1869
E2F1	SB 216763	0.076968	0.107006	1869
E2F1	SB 505124	0.0375202	0.626216	1869
E2F1	SB52334	-0.0775329	0.0704397	1869
E2F1	SB590885	0.0935518	0.0380859	1869
E2F1	SGC0946	0.0625438	0.204539	1869
E2F1	SL 0101-1	0.028572	0.731253	1869
E2F1	SN-38	0.0985911	0.0132545	1869
E2F1	SNX-2112	-0.0333935	0.390291	1869
E2F1	STF-62247	-0.0657194	0.0997112	1869
E2F1	Salubrinal	0.0154998	0.885355	1869
E2F1	Saracatinib	0.093449	0.238712	1869
E2F1	Shikonin	0.0175215	0.78277	1869
E2F1	Sorafenib	0.0817021	0.402899	1869
E2F1	Sunitinib	0.0453533	0.57746	1869
E2F1	T0901317	-0.1008	0.00928352	1869
E2F1	TAE684	0.120132	0.168199	1869
E2F1	TAK-715	-0.0506137	0.175873	1869
E2F1	TG101348	-0.137217	8.7556e-05	1869
E2F1	TGX221	0.1681	0.00492996	1869
E2F1	THZ-2-102-1	-0.118765	0.000846554	1869
E2F1	THZ-2-49	-0.0454549	0.234185	1869
E2F1	TL-1-85	-0.0905059	0.0120735	1869
E2F1	TL-2-105	-0.12396	0.000585047	1869
E2F1	TPCA-1	-0.128693	0.000223395	1869
E2F1	TW 37	0.0443413	0.346717	1869
E2F1	Talazoparib	0.110913	0.00597296	1869
E2F1	Tamoxifen	0.0786654	0.380277	1869
E2F1	Temozolomide	0.0817193	0.136962	1869
E2F1	Temsirolimus	0.0463656	0.354989	1869
E2F1	Thapsigargin	0.0611479	0.28967	1869
E2F1	Tipifarnib	0.115712	0.0190791	1869
E2F1	Tivozanib	-0.0341636	0.579742	1869
E2F1	Trametinib	0.30459	0	1869
E2F1	Tubastatin A	-0.120859	0.000600882	1869
E2F1	UNC0638	-0.158841	3.08239e-06	1869
E2F1	UNC1215	0.0723501	0.122677	1869
E2F1	VNLG/124	-0.00220889	0.967774	1869
E2F1	VX-11e	0.0654981	0.146467	1869
E2F1	VX-680	-0.0366243	0.728752	1869
E2F1	VX-702	-0.03102	0.900181	1869
E2F1	Veliparib	0.0908437	0.138762	1869
E2F1	Vinblastine	0.0455933	0.313534	1869
E2F1	Vinorelbine	0.0818824	0.0939702	1869
E2F1	Vorinostat	-0.189214	1.15819e-07	1869
E2F1	WH-4-023	0.147204	0.0289657	1869
E2F1	WZ-1-84	0.101417	0.164598	1869
E2F1	WZ3105	-0.158078	5.1206e-06	1869
E2F1	XAV939	0.147147	6.8206e-05	1869
E2F1	XL-184	0.0153396	0.781811	1869
E2F1	XMD11-85h	0.074196	0.629196	1869
E2F1	XMD13-2	-0.142958	4.4655e-05	1869
E2F1	XMD14-99	-0.032382	0.42637	1869
E2F1	XMD15-27	-0.032086	0.526481	1869
E2F1	XMD8-85	0.0302659	0.753708	1869
E2F1	XMD8-92	0.047841	0.667279	1869
E2F1	Y-39983	-0.0821824	0.0268272	1869
E2F1	YK 4-279	0.181395	2.151e-05	1869
E2F1	YM155	-0.0548839	0.271357	1869
E2F1	YM201636	-0.11213	0.00178624	1869
E2F1	Z-LLNle-CHO	0.126697	0.0567212	1869
E2F1	ZG-10	-0.049049	0.480902	1869
E2F1	ZM-447439	-0.0408352	0.398185	1869
E2F1	ZSTK474	-0.0802326	0.0273711	1869
E2F1	Zibotentan	0.00471346	0.992535	1869
E2F1	piperlongumine	0.131342	0.000672288	1869
E2F1	rTRAIL	0.0862899	0.153707	1869
E2F1	selumetinib	0.224045	5.26323e-11	1869
E2F3	(5Z)-7-Oxozeaenol	0.0186262	0.698874	1871
E2F3	17-AAG	0.269739	1.9791e-14	1871
E2F3	5-Fluorouracil	-0.0976491	0.00692709	1871
E2F3	681640	0.0836321	0.135972	1871
E2F3	A-443654	-0.0273251	0.902906	1871
E2F3	A-770041	0.0958491	0.198984	1871
E2F3	AC220	-0.117087	0.00406615	1871
E2F3	AG-014699	0.0699945	0.0927797	1871
E2F3	AICAR	-0.0962992	0.013163	1871
E2F3	AKT inhibitor VIII	0.111905	0.00707192	1871
E2F3	AMG-706	0.074355	0.160353	1871
E2F3	AP-24534	-0.152665	5.1342e-05	1871
E2F3	AR-42	-0.252207	1.41068e-13	1871
E2F3	AS601245	0.0804495	0.0956731	1871
E2F3	AS605240	-0.127062	0.00100775	1871
E2F3	AT-7519	-0.222454	7.47113e-11	1871
E2F3	ATRA	-0.0706397	0.124576	1871
E2F3	AUY922	0.0156159	0.808729	1871
E2F3	AZ628	-0.0498366	0.537464	1871
E2F3	AZD6482	0.0522385	0.249362	1871
E2F3	AZD7762	-0.0953037	0.0148134	1871
E2F3	AZD8055	-0.0923247	0.0175134	1871
E2F3	Afatinib	0.197561	9.74006e-09	1871
E2F3	Axitinib	-0.13099	0.00268067	1871
E2F3	BAY 61-3606	-0.117587	0.00241458	1871
E2F3	BEZ235	0.0546546	0.25334	1871
E2F3	BHG712	-0.24311	1.06613e-12	1871
E2F3	BI-2536	-0.12439	0.160558	1871
E2F3	BIRB 0796	0.12066	0.00824943	1871
E2F3	BIX02189	-0.19527	1.87432e-08	1871
E2F3	BMS-509744	0.053862	0.572436	1871
E2F3	BMS-536924	0.0308617	0.685274	1871
E2F3	BMS-708163	0.145751	0.000132945	1871
E2F3	BMS-754807	-0.024216	0.693834	1871
E2F3	BMS345541	-0.222656	8.00213e-11	1871
E2F3	BX-795	-0.127872	0.00155112	1871
E2F3	BX-912	-0.298957	2.92689e-19	1871
E2F3	Belinostat	-0.212257	1.59821e-09	1871
E2F3	Bexarotene	0.0735493	0.212375	1871
E2F3	Bicalutamide	0.076591	0.0716631	1871
E2F3	Bleomycin	0.0365123	0.533775	1871
E2F3	Bleomycin (50 uM)	0.160108	5.09931e-06	1871
E2F3	Bortezomib	0.0120556	0.909667	1871
E2F3	Bosutinib	0.0363617	0.520785	1871
E2F3	Bryostatin 1	0.0555433	0.273949	1871
E2F3	CAL-101	-0.126796	0.000452131	1871
E2F3	CAY10603	-0.248893	2.71205e-13	1871
E2F3	CCT007093	0.176032	7.66153e-06	1871
E2F3	CCT018159	0.130113	0.00293648	1871
E2F3	CEP-701	-0.135332	0.000393461	1871
E2F3	CGP-082996	0.0295059	0.799948	1871
E2F3	CGP-60474	0.0876916	0.269881	1871
E2F3	CH5424802	-0.0791904	0.110683	1871
E2F3	CHIR-99021	0.0365109	0.363936	1871
E2F3	CI-1040	0.0833712	0.0447694	1871
E2F3	CMK	0.0199366	0.891649	1871
E2F3	CP466722	-0.240045	1.6342e-12	1871
E2F3	CP724714	0.0916768	0.042867	1871
E2F3	CUDC-101	-0.20803	2.589e-09	1871
E2F3	CX-5461	-0.195985	1.79819e-08	1871
E2F3	Camptothecin	-0.0575932	0.188128	1871
E2F3	Cetuximab	0.173613	3.4201e-06	1871
E2F3	Cisplatin	0.0152682	0.797654	1871
E2F3	Crizotinib	-0.0636821	0.646993	1871
E2F3	Cyclopamine	-0.0115122	0.935855	1871
E2F3	Cytarabine	-0.0168061	0.779909	1871
E2F3	DMOG	-0.146094	0.000188658	1871
E2F3	Dabrafenib	0.021785	0.652309	1871
E2F3	Dasatinib	0.128396	0.0420616	1871
E2F3	Docetaxel	0.171083	2.67449e-06	1871
E2F3	Doxorubicin	-0.0411885	0.526709	1871
E2F3	EHT 1864	0.0433501	0.50822	1871
E2F3	EKB-569	-0.0725349	0.0658764	1871
E2F3	EX-527	0.00804545	0.955043	1871
E2F3	Elesclomol	0.0407759	0.377877	1871
E2F3	Embelin	0.00391864	0.964502	1871
E2F3	Epothilone B	0.0398852	0.448555	1871
E2F3	Erlotinib	0.248299	6.3886e-05	1871
E2F3	Etoposide	-0.110472	0.00830248	1871
E2F3	FH535	0.0711885	0.11459	1871
E2F3	FK866	-0.167386	1.77259e-06	1871
E2F3	FMK	-0.0878012	0.118088	1871
E2F3	FR-180204	-0.0703238	0.138921	1871
E2F3	FTI-277	0.135149	0.00053308	1871
E2F3	Foretinib	-0.181307	6.00785e-07	1871
E2F3	GDC0449	0.0232613	0.843188	1871
E2F3	GDC0941	0.00789202	0.913611	1871
E2F3	GNF-2	-0.0940864	0.613829	1871
E2F3	GSK-650394	-0.0229509	0.791861	1871
E2F3	GSK1070916	-0.314464	1.37768e-20	1871
E2F3	GSK1904529A	0.109959	0.0090171	1871
E2F3	GSK2126458	-0.170754	1.44576e-06	1871
E2F3	GSK269962A	-0.0328465	0.555393	1871
E2F3	GSK429286A	-0.178822	1.02722e-06	1871
E2F3	GSK690693	-0.201345	6.86484e-09	1871
E2F3	GW 441756	0.00902412	0.982639	1871
E2F3	GW-2580	-0.0474024	0.859962	1871
E2F3	GW843682X	-0.142537	0.0555141	1871
E2F3	Gefitinib	0.211374	1.31934e-08	1871
E2F3	Gemcitabine	-0.0406992	0.424557	1871
E2F3	Genentech Cpd 10	-0.258502	3.98833e-14	1871
E2F3	HG-5-113-01	0.00653318	0.944408	1871
E2F3	HG-5-88-01	0.0528918	0.717964	1871
E2F3	HG-6-64-1	-0.0407355	0.412683	1871
E2F3	I-BET-762	-0.298237	2.73539e-19	1871
E2F3	IOX2	0.0991941	0.0501797	1871
E2F3	IPA-3	-0.128069	0.000661777	1871
E2F3	Imatinib	-0.154066	0.06637	1871
E2F3	Ispinesib Mesylate	-0.206194	2.56375e-09	1871
E2F3	JNJ-26854165	0.0672509	0.156406	1871
E2F3	JNK Inhibitor VIII	0.146232	0.000205078	1871
E2F3	JNK-9L	-0.00636541	0.936755	1871
E2F3	JQ1	-0.109546	0.00542243	1871
E2F3	JQ12	-0.0781732	0.11548	1871
E2F3	JW-7-24-1	-0.282123	4.53541e-17	1871
E2F3	JW-7-52-1	0.0157926	0.905003	1871
E2F3	KIN001-055	0.0856556	0.0920254	1871
E2F3	KIN001-102	-0.230044	1.38417e-11	1871
E2F3	KIN001-135	0.0365128	0.755245	1871
E2F3	KIN001-236	-0.168621	1.71931e-06	1871
E2F3	KIN001-244	-0.206776	2.82495e-09	1871
E2F3	KIN001-260	-0.201343	5.96929e-09	1871
E2F3	KIN001-266	-0.0684579	0.1318	1871
E2F3	KIN001-270	-0.104173	0.0056805	1871
E2F3	KU-55933	0.0207341	0.777303	1871
E2F3	LAQ824	-0.178852	1.16304e-06	1871
E2F3	LFM-A13	0.0727817	0.125666	1871
E2F3	LY317615	-0.0840492	0.04135	1871
E2F3	Lapatinib	0.275565	9.36591e-07	1871
E2F3	Lenalidomide	-0.0123408	0.908014	1871
E2F3	Linifanib	-0.0876913	0.0480038	1871
E2F3	Lisitinib	-0.0533283	0.383871	1871
E2F3	MG-132	-0.00565815	0.96549	1871
E2F3	MK-2206	-0.0435289	0.405883	1871
E2F3	MLN4924	0.0400481	0.497878	1871
E2F3	MP470	-0.0929118	0.025892	1871
E2F3	MPS-1-IN-1	-0.155991	1.3547e-05	1871
E2F3	MS-275	-0.234732	0.000548575	1871
E2F3	Masitinib	-0.237448	8.17432e-12	1871
E2F3	Methotrexate	-0.20338	1.09224e-08	1871
E2F3	Midostaurin	0.0292959	0.545536	1871
E2F3	Mitomycin C	-0.0723182	0.126154	1871
E2F3	NG-25	-0.250705	1.51694e-13	1871
E2F3	NPK76-II-72-1	-0.368008	1.11768e-29	1871
E2F3	NSC-207895	-0.153143	9.5096e-05	1871
E2F3	NSC-87877	0.0601177	0.260521	1871
E2F3	NU-7441	0.0719517	0.245219	1871
E2F3	Navitoclax	-0.324837	5.35278e-21	1871
E2F3	Nilotinib	-0.161921	9.2195e-05	1871
E2F3	Nutlin-3a (-)	-0.000859891	0.989918	1871
E2F3	OSI-027	-0.252838	1.42167e-13	1871
E2F3	OSI-930	-0.152127	2.909e-05	1871
E2F3	OSU-03012	-0.0341221	0.517565	1871
E2F3	Obatoclax Mesylate	-0.0747795	0.0929608	1871
E2F3	Olaparib	-0.00180821	0.972637	1871
E2F3	PAC-1	-0.167102	1.1294e-05	1871
E2F3	PD-0325901	0.13541	0.000361072	1871
E2F3	PD-0332991	0.0439847	0.432325	1871
E2F3	PD-173074	-0.0162095	0.933177	1871
E2F3	PF-4708671	0.111226	0.140507	1871
E2F3	PF-562271	0.0507165	0.35643	1871
E2F3	PFI-1	-0.0601877	0.194093	1871
E2F3	PHA-665752	0.0703015	0.615931	1871
E2F3	PHA-793887	-0.265091	2.75084e-15	1871
E2F3	PI-103	-0.242289	1.53646e-12	1871
E2F3	PIK-93	-0.250868	1.00251e-13	1871
E2F3	PLX4720	0.0504377	0.228308	1871
E2F3	Paclitaxel	0.0224708	0.879028	1871
E2F3	Parthenolide	-0.0608846	0.556728	1871
E2F3	Pazopanib	0.000999077	0.990671	1871
E2F3	Phenformin	-0.1411	8.7146e-05	1871
E2F3	Pyrimethamine	-0.0596952	0.610025	1871
E2F3	QL-VIII-58	0.000413535	0.997058	1871
E2F3	QL-X-138	-0.259072	4.11218e-14	1871
E2F3	QL-XI-92	-0.283727	4.14518e-17	1871
E2F3	QL-XII-47	-0.162865	9.65903e-06	1871
E2F3	QL-XII-61	-0.110869	0.0653794	1871
E2F3	QS11	-0.103398	0.0508848	1871
E2F3	RDEA119	0.14066	5.9182e-05	1871
E2F3	RO-3306	0.105921	0.00885624	1871
E2F3	Rapamycin	0.0393391	0.772539	1871
E2F3	Roscovitine	0.0901746	0.552237	1871
E2F3	Ruxolitinib	-0.0815511	0.0702374	1871
E2F3	S-Trityl-L-cysteine	-0.0959112	0.208321	1871
E2F3	SB 216763	0.0974422	0.0366291	1871
E2F3	SB 505124	0.0346272	0.660625	1871
E2F3	SB52334	-0.0850355	0.0434959	1871
E2F3	SB590885	0.0528765	0.283352	1871
E2F3	SGC0946	0.147195	0.000764074	1871
E2F3	SL 0101-1	0.0726443	0.320919	1871
E2F3	SN-38	-0.016222	0.757573	1871
E2F3	SNX-2112	-0.181952	1.7421e-07	1871
E2F3	STF-62247	-0.0937934	0.0160774	1871
E2F3	Salubrinal	-0.0525698	0.553689	1871
E2F3	Saracatinib	0.071376	0.38745	1871
E2F3	Shikonin	-0.0306596	0.594768	1871
E2F3	Sorafenib	-0.0668755	0.525337	1871
E2F3	Sunitinib	-0.0495318	0.536924	1871
E2F3	T0901317	-0.11536	0.00256943	1871
E2F3	TAE684	-0.0033625	0.984766	1871
E2F3	TAK-715	-0.123171	0.000517723	1871
E2F3	TG101348	-0.283647	2.88931e-17	1871
E2F3	TGX221	0.17898	0.00254582	1871
E2F3	THZ-2-102-1	-0.270348	2.4562e-15	1871
E2F3	THZ-2-49	-0.142219	6.957e-05	1871
E2F3	TL-1-85	-0.25613	4.48741e-14	1871
E2F3	TL-2-105	-0.241937	2.82405e-12	1871
E2F3	TPCA-1	-0.219634	1.02006e-10	1871
E2F3	TW 37	-0.0514137	0.262763	1871
E2F3	Talazoparib	-0.0123484	0.817951	1871
E2F3	Tamoxifen	0.0673943	0.482527	1871
E2F3	Temozolomide	0.023825	0.772014	1871
E2F3	Temsirolimus	0.0505125	0.306471	1871
E2F3	Thapsigargin	-0.040295	0.542491	1871
E2F3	Tipifarnib	-0.0522047	0.402162	1871
E2F3	Tivozanib	-0.11725	0.00827609	1871
E2F3	Trametinib	0.195939	2.29992e-08	1871
E2F3	Tubastatin A	-0.284538	2.61322e-17	1871
E2F3	UNC0638	-0.265951	8.05917e-16	1871
E2F3	UNC1215	0.13264	0.00284435	1871
E2F3	VNLG/124	-0.084843	0.0315693	1871
E2F3	VX-11e	-0.0351086	0.487974	1871
E2F3	VX-680	-0.120598	0.13957	1871
E2F3	VX-702	0.000735771	0.998246	1871
E2F3	Veliparib	0.12481	0.0357766	1871
E2F3	Vinblastine	-0.091139	0.0281147	1871
E2F3	Vinorelbine	-0.0780093	0.113011	1871
E2F3	Vorinostat	-0.217285	9.0035e-10	1871
E2F3	WH-4-023	0.116075	0.0996396	1871
E2F3	WZ-1-84	0.191382	0.00334178	1871
E2F3	WZ3105	-0.262756	7.4248e-15	1871
E2F3	XAV939	0.149013	5.4401e-05	1871
E2F3	XL-184	-0.0797393	0.0635489	1871
E2F3	XMD11-85h	-0.0328499	0.864492	1871
E2F3	XMD13-2	-0.279006	1.24217e-16	1871
E2F3	XMD14-99	-0.202136	1.03525e-08	1871
E2F3	XMD15-27	-0.130824	0.00121835	1871
E2F3	XMD8-85	0.0143165	0.892211	1871
E2F3	XMD8-92	-0.0459288	0.680499	1871
E2F3	Y-39983	-0.193512	3.52128e-08	1871
E2F3	YK 4-279	-0.0411867	0.457641	1871
E2F3	YM155	-0.0791817	0.0871401	1871
E2F3	YM201636	-0.220171	1.97992e-10	1871
E2F3	Z-LLNle-CHO	-0.0104829	0.911534	1871
E2F3	ZG-10	-0.12229	0.0384977	1871
E2F3	ZM-447439	-0.174895	1.2408e-05	1871
E2F3	ZSTK474	-0.172906	7.53544e-07	1871
E2F3	Zibotentan	0.0220935	0.949888	1871
E2F3	piperlongumine	0.0484059	0.271027	1871
E2F3	rTRAIL	0.0501708	0.481641	1871
E2F3	selumetinib	0.125279	0.000412175	1871
LRFN4	(5Z)-7-Oxozeaenol	0.010913	0.830818	78999
LRFN4	17-AAG	-0.109986	0.00284364	78999
LRFN4	5-Fluorouracil	-0.0386714	0.313185	78999
LRFN4	681640	-0.0243988	0.712403	78999
LRFN4	A-443654	0.045742	0.80825	78999
LRFN4	A-770041	0.105926	0.14729	78999
LRFN4	AC220	-0.015587	0.792072	78999
LRFN4	AG-014699	-0.022569	0.631937	78999
LRFN4	AICAR	-0.0922987	0.0179227	78999
LRFN4	AKT inhibitor VIII	-0.0196467	0.704389	78999
LRFN4	AMG-706	0.0271295	0.694884	78999
LRFN4	AP-24534	-0.00397431	0.940262	78999
LRFN4	AR-42	0.000738885	0.986281	78999
LRFN4	AS601245	-0.0627019	0.219824	78999
LRFN4	AS605240	-0.0530557	0.215467	78999
LRFN4	AT-7519	-0.0508907	0.167937	78999
LRFN4	ATRA	-0.00339722	0.958667	78999
LRFN4	AUY922	-0.0619063	0.207694	78999
LRFN4	AZ628	-0.0611274	0.42849	78999
LRFN4	AZD6482	0.0985657	0.0147438	78999
LRFN4	AZD7762	-0.021479	0.63439	78999
LRFN4	AZD8055	0.00472504	0.920627	78999
LRFN4	Afatinib	-0.0930651	0.0105024	78999
LRFN4	Axitinib	-0.0784334	0.0975834	78999
LRFN4	BAY 61-3606	-0.0352128	0.416673	78999
LRFN4	BEZ235	0.019931	0.72313	78999
LRFN4	BHG712	-0.01587	0.691492	78999
LRFN4	BI-2536	-0.115037	0.202024	78999
LRFN4	BIRB 0796	0.0124723	0.837697	78999
LRFN4	BIX02189	0.0151476	0.711022	78999
LRFN4	BMS-509744	-5.3906e-05	0.999989	78999
LRFN4	BMS-536924	-0.0217013	0.793121	78999
LRFN4	BMS-708163	0.0158482	0.726653	78999
LRFN4	BMS-754807	-0.0997651	0.0349917	78999
LRFN4	BMS345541	-0.0568173	0.122772	78999
LRFN4	BX-795	-0.0655661	0.137785	78999
LRFN4	BX-912	-0.0248716	0.514712	78999
LRFN4	Belinostat	-0.0167741	0.684055	78999
LRFN4	Bexarotene	-0.0669888	0.27515	78999
LRFN4	Bicalutamide	-0.0122825	0.819325	78999
LRFN4	Bleomycin	-0.03649	0.533889	78999
LRFN4	Bleomycin (50 uM)	-0.041676	0.269891	78999
LRFN4	Bortezomib	0.0533955	0.524108	78999
LRFN4	Bosutinib	-0.0399769	0.471417	78999
LRFN4	Bryostatin 1	0.0160082	0.799669	78999
LRFN4	CAL-101	0.0773291	0.038734	78999
LRFN4	CAY10603	-0.00225661	0.956677	78999
LRFN4	CCT007093	-0.0636367	0.135342	78999
LRFN4	CCT018159	-0.0714271	0.13175	78999
LRFN4	CEP-701	-0.010389	0.828908	78999
LRFN4	CGP-082996	0.0339382	0.761631	78999
LRFN4	CGP-60474	0.0840571	0.296706	78999
LRFN4	CH5424802	-0.0282126	0.670431	78999
LRFN4	CHIR-99021	0.0308424	0.450363	78999
LRFN4	CI-1040	-0.0576896	0.187416	78999
LRFN4	CMK	0.162325	0.0735226	78999
LRFN4	CP466722	-0.00381121	0.927771	78999
LRFN4	CP724714	-0.049397	0.348857	78999
LRFN4	CUDC-101	-0.010467	0.803163	78999
LRFN4	CX-5461	-0.056241	0.134232	78999
LRFN4	Camptothecin	-0.0465775	0.302708	78999
LRFN4	Cetuximab	-0.0560185	0.173575	78999
LRFN4	Cisplatin	-0.0218884	0.697393	78999
LRFN4	Crizotinib	-0.120341	0.23074	78999
LRFN4	Cyclopamine	-0.00903519	0.950978	78999
LRFN4	Cytarabine	-0.0894333	0.0475345	78999
LRFN4	DMOG	0.0325016	0.504875	78999
LRFN4	Dabrafenib	0.0641771	0.12923	78999
LRFN4	Dasatinib	0.0877496	0.18489	78999
LRFN4	Docetaxel	-0.109656	0.00309435	78999
LRFN4	Doxorubicin	-0.0861192	0.108578	78999
LRFN4	EHT 1864	-0.0148679	0.864359	78999
LRFN4	EKB-569	-0.0692129	0.0806289	78999
LRFN4	EX-527	-0.0357449	0.745576	78999
LRFN4	Elesclomol	-0.0219831	0.660054	78999
LRFN4	Embelin	-0.03554	0.570147	78999
LRFN4	Epothilone B	-0.107401	0.0173748	78999
LRFN4	Erlotinib	-0.0446662	0.563702	78999
LRFN4	Etoposide	-0.0568736	0.219176	78999
LRFN4	FH535	-0.0280946	0.600217	78999
LRFN4	FK866	-0.0291216	0.454716	78999
LRFN4	FMK	-0.0529066	0.41512	78999
LRFN4	FR-180204	-0.0176973	0.780108	78999
LRFN4	FTI-277	0.034568	0.428949	78999
LRFN4	Foretinib	-0.0249999	0.586606	78999
LRFN4	GDC0449	0.0112564	0.93472	78999
LRFN4	GDC0941	-0.00889538	0.902234	78999
LRFN4	GNF-2	-0.102718	0.550291	78999
LRFN4	GSK-650394	-0.121662	0.024965	78999
LRFN4	GSK1070916	-0.0639067	0.087895	78999
LRFN4	GSK1904529A	-0.0341292	0.479897	78999
LRFN4	GSK2126458	-0.0129647	0.761828	78999
LRFN4	GSK269962A	-0.0170703	0.787602	78999
LRFN4	GSK429286A	0.00539933	0.917009	78999
LRFN4	GSK690693	0.0223445	0.581698	78999
LRFN4	GW 441756	0.0015831	0.99513	78999
LRFN4	GW-2580	0.0407004	0.90979	78999
LRFN4	GW843682X	-0.122565	0.109525	78999
LRFN4	Gefitinib	-0.0434291	0.308586	78999
LRFN4	Gemcitabine	-0.0515544	0.29169	78999
LRFN4	Genentech Cpd 10	-0.0480363	0.2084	78999
LRFN4	HG-5-113-01	-0.134062	0.0294758	78999
LRFN4	HG-5-88-01	-0.0996385	0.334081	78999
LRFN4	HG-6-64-1	-0.00371976	0.954941	78999
LRFN4	I-BET-762	-0.00247174	0.951455	78999
LRFN4	IOX2	0.024151	0.71244	78999
LRFN4	IPA-3	-0.00150341	0.975273	78999
LRFN4	Imatinib	-0.155157	0.0635788	78999
LRFN4	Ispinesib Mesylate	-0.015237	0.711532	78999
LRFN4	JNJ-26854165	0.0259472	0.653414	78999
LRFN4	JNK Inhibitor VIII	0.0120345	0.806881	78999
LRFN4	JNK-9L	-0.0272387	0.665408	78999
LRFN4	JQ1	-0.0403833	0.359468	78999
LRFN4	JQ12	-0.00546257	0.938766	78999
LRFN4	JW-7-24-1	0.0487008	0.188967	78999
LRFN4	JW-7-52-1	-0.0273143	0.820431	78999
LRFN4	KIN001-055	-0.0138317	0.872325	78999
LRFN4	KIN001-102	-0.0326745	0.388215	78999
LRFN4	KIN001-135	0.0270981	0.830482	78999
LRFN4	KIN001-236	0.0421417	0.275935	78999
LRFN4	KIN001-244	-0.00327319	0.939454	78999
LRFN4	KIN001-260	-0.00547019	0.898665	78999
LRFN4	KIN001-266	-0.00236689	0.968971	78999
LRFN4	KIN001-270	0.0577564	0.145626	78999
LRFN4	KU-55933	-0.0261933	0.711302	78999
LRFN4	LAQ824	-0.0408619	0.323648	78999
LRFN4	LFM-A13	0.0283956	0.611702	78999
LRFN4	LY317615	-0.00400108	0.944265	78999
LRFN4	Lapatinib	-0.0408428	0.543897	78999
LRFN4	Lenalidomide	-0.0278129	0.751551	78999
LRFN4	Linifanib	-0.0134538	0.83533	78999
LRFN4	Lisitinib	-0.0463995	0.46282	78999
LRFN4	MG-132	0.0479061	0.615336	78999
LRFN4	MK-2206	0.0253105	0.660118	78999
LRFN4	MLN4924	-0.0923735	0.0734727	78999
LRFN4	MP470	0.0505752	0.244324	78999
LRFN4	MPS-1-IN-1	-0.070644	0.0611729	78999
LRFN4	MS-275	-0.0245231	0.806106	78999
LRFN4	Masitinib	-0.0110586	0.799908	78999
LRFN4	Methotrexate	-0.0867717	0.019364	78999
LRFN4	Midostaurin	-0.0436083	0.342976	78999
LRFN4	Mitomycin C	-0.105234	0.0175113	78999
LRFN4	NG-25	0.00408733	0.922053	78999
LRFN4	NPK76-II-72-1	-0.0500649	0.168795	78999
LRFN4	NSC-207895	0.0435763	0.343693	78999
LRFN4	NSC-87877	0.00179028	0.982539	78999
LRFN4	NU-7441	-0.0221853	0.800072	78999
LRFN4	Navitoclax	-0.00338338	0.939543	78999
LRFN4	Nilotinib	-0.116764	0.00730358	78999
LRFN4	Nutlin-3a (-)	0.080132	0.0698068	78999
LRFN4	OSI-027	0.052187	0.160922	78999
LRFN4	OSI-930	-0.00148197	0.975931	78999
LRFN4	OSU-03012	-0.107551	0.0131813	78999
LRFN4	Obatoclax Mesylate	-0.0744938	0.0944266	78999
LRFN4	Olaparib	-0.0417685	0.351382	78999
LRFN4	PAC-1	0.0340166	0.452221	78999
LRFN4	PD-0325901	-0.0532374	0.194287	78999
LRFN4	PD-0332991	-0.0827279	0.0881303	78999
LRFN4	PD-173074	-0.0401525	0.789789	78999
LRFN4	PF-4708671	0.00591748	0.972167	78999
LRFN4	PF-562271	-0.0737791	0.153467	78999
LRFN4	PFI-1	-0.0366771	0.467041	78999
LRFN4	PHA-665752	0.0239365	0.8889	78999
LRFN4	PHA-793887	-0.0217164	0.569525	78999
LRFN4	PI-103	0.0166965	0.677845	78999
LRFN4	PIK-93	0.00590868	0.885511	78999
LRFN4	PLX4720	0.078372	0.0493197	78999
LRFN4	Paclitaxel	-0.0463681	0.695584	78999
LRFN4	Parthenolide	0.0960172	0.306502	78999
LRFN4	Pazopanib	0.0685972	0.178919	78999
LRFN4	Phenformin	-0.060533	0.108088	78999
LRFN4	Pyrimethamine	-0.0108918	0.944	78999
LRFN4	QL-VIII-58	-0.0652319	0.381203	78999
LRFN4	QL-X-138	0.0395999	0.304243	78999
LRFN4	QL-XI-92	0.0167897	0.678547	78999
LRFN4	QL-XII-47	0.00557712	0.909214	78999
LRFN4	QL-XII-61	0.0147761	0.861704	78999
LRFN4	QS11	-0.048423	0.429833	78999
LRFN4	RDEA119	-0.0660198	0.0758362	78999
LRFN4	RO-3306	-0.0187139	0.684424	78999
LRFN4	Rapamycin	0.106721	0.284756	78999
LRFN4	Roscovitine	0.0179425	0.934298	78999
LRFN4	Ruxolitinib	0.0107414	0.872091	78999
LRFN4	S-Trityl-L-cysteine	-0.0587726	0.485093	78999
LRFN4	SB 216763	0.00101964	0.986704	78999
LRFN4	SB 505124	-0.00517908	0.965135	78999
LRFN4	SB52334	0.00973756	0.875733	78999
LRFN4	SB590885	0.0721116	0.126714	78999
LRFN4	SGC0946	0.0295246	0.613039	78999
LRFN4	SL 0101-1	-0.0404516	0.602422	78999
LRFN4	SN-38	-0.0567739	0.189766	78999
LRFN4	SNX-2112	-0.0344978	0.373498	78999
LRFN4	STF-62247	-0.00961024	0.844638	78999
LRFN4	Salubrinal	-0.00502453	0.964887	78999
LRFN4	Saracatinib	-0.0588628	0.491955	78999
LRFN4	Shikonin	-0.0276334	0.637665	78999
LRFN4	Sorafenib	-0.030685	0.813126	78999
LRFN4	Sunitinib	-0.0457011	0.573866	78999
LRFN4	T0901317	0.0843554	0.0321865	78999
LRFN4	TAE684	-0.0790912	0.44212	78999
LRFN4	TAK-715	0.0126856	0.756244	78999
LRFN4	TG101348	-0.00835765	0.839235	78999
LRFN4	TGX221	0.13668	0.0255249	78999
LRFN4	THZ-2-102-1	-0.0653473	0.0753486	78999
LRFN4	THZ-2-49	0.0250028	0.531104	78999
LRFN4	TL-1-85	0.000263631	0.995365	78999
LRFN4	TL-2-105	-0.0957026	0.00897081	78999
LRFN4	TPCA-1	0.0196848	0.612529	78999
LRFN4	TW 37	-0.000297524	0.995909	78999
LRFN4	Talazoparib	-0.0581887	0.188932	78999
LRFN4	Tamoxifen	-0.00586117	0.970696	78999
LRFN4	Temozolomide	0.0132106	0.888263	78999
LRFN4	Temsirolimus	0.070689	0.123809	78999
LRFN4	Thapsigargin	-0.116596	0.0161024	78999
LRFN4	Tipifarnib	-0.0456016	0.482737	78999
LRFN4	Tivozanib	0.00620186	0.936769	78999
LRFN4	Trametinib	-0.0454359	0.242485	78999
LRFN4	Tubastatin A	-0.0122928	0.759921	78999
LRFN4	UNC0638	-0.00679451	0.867613	78999
LRFN4	UNC1215	0.0356132	0.504694	78999
LRFN4	VNLG/124	-0.00868252	0.863178	78999
LRFN4	VX-11e	-0.0726762	0.100851	78999
LRFN4	VX-680	-0.0815686	0.361585	78999
LRFN4	VX-702	-0.0475175	0.803287	78999
LRFN4	Veliparib	-0.00850173	0.92496	78999
LRFN4	Vinblastine	-0.0862421	0.0389329	78999
LRFN4	Vinorelbine	-0.0741783	0.135206	78999
LRFN4	Vorinostat	-0.063478	0.0894106	78999
LRFN4	WH-4-023	0.0383396	0.655572	78999
LRFN4	WZ-1-84	-0.0537916	0.506054	78999
LRFN4	WZ3105	-0.0982444	0.00563156	78999
LRFN4	XAV939	0.0160979	0.712945	78999
LRFN4	XL-184	-0.0163132	0.767145	78999
LRFN4	XMD11-85h	-0.048205	0.787643	78999
LRFN4	XMD13-2	0.00743312	0.858907	78999
LRFN4	XMD14-99	-0.0418747	0.292188	78999
LRFN4	XMD15-27	-0.0288358	0.576543	78999
LRFN4	XMD8-85	0.0565467	0.507655	78999
LRFN4	XMD8-92	-0.0893849	0.332726	78999
LRFN4	Y-39983	0.055489	0.147162	78999
LRFN4	YK 4-279	-0.116839	0.0104119	78999
LRFN4	YM155	-0.0605884	0.213923	78999
LRFN4	YM201636	0.0229604	0.569214	78999
LRFN4	Z-LLNle-CHO	0.0443724	0.582839	78999
LRFN4	ZG-10	-0.049454	0.477023	78999
LRFN4	ZM-447439	-0.121443	0.00323417	78999
LRFN4	ZSTK474	0.0350154	0.362889	78999
LRFN4	Zibotentan	0.0277135	0.92778	78999
LRFN4	piperlongumine	0.0116956	0.82573	78999
LRFN4	rTRAIL	-0.052504	0.457172	78999
LRFN4	selumetinib	-0.0285223	0.478701	78999
TCF3	(5Z)-7-Oxozeaenol	0.111491	0.00325873	6929
TCF3	17-AAG	0.344445	0	6929
TCF3	5-Fluorouracil	-0.256995	6.84638e-14	6929
TCF3	681640	0.0753724	0.181604	6929
TCF3	A-443654	-0.070803	0.658562	6929
TCF3	A-770041	-0.030341	0.749334	6929
TCF3	AC220	-0.0890164	0.0362473	6929
TCF3	AG-014699	0.0520064	0.224517	6929
TCF3	AICAR	-0.254624	2.72315e-12	6929
TCF3	AKT inhibitor VIII	0.0973435	0.0207875	6929
TCF3	AMG-706	0.0657933	0.226581	6929
TCF3	AP-24534	-0.201258	4.22716e-08	6929
TCF3	AR-42	-0.339109	1.72664e-24	6929
TCF3	AS601245	0.0432284	0.429421	6929
TCF3	AS605240	-0.0237058	0.623448	6929
TCF3	AT-7519	-0.331914	1.23734e-23	6929
TCF3	ATRA	-0.130884	0.00160512	6929
TCF3	AUY922	-0.0557356	0.267443	6929
TCF3	AZ628	0.210512	0.000637437	6929
TCF3	AZD6482	-0.0521795	0.2501	6929
TCF3	AZD7762	-0.234491	1.62206e-10	6929
TCF3	AZD8055	-0.312209	2.10482e-18	6929
TCF3	Afatinib	0.17542	4.38449e-07	6929
TCF3	Axitinib	-0.095386	0.0370804	6929
TCF3	BAY 61-3606	-0.252207	7.16719e-12	6929
TCF3	BEZ235	-0.038904	0.444294	6929
TCF3	BHG712	-0.265221	5.58334e-15	6929
TCF3	BI-2536	-0.0944416	0.31188	6929
TCF3	BIRB 0796	0.112594	0.0142176	6929
TCF3	BIX02189	-0.309044	3.22975e-20	6929
TCF3	BMS-509744	0.0346036	0.733876	6929
TCF3	BMS-536924	-0.0230377	0.77698	6929
TCF3	BMS-708163	0.141392	0.000210667	6929
TCF3	BMS-754807	0.0148925	0.821934	6929
TCF3	BMS345541	-0.264891	5.69231e-15	6929
TCF3	BX-795	-0.162442	3.5413e-05	6929
TCF3	BX-912	-0.371646	3.83287e-30	6929
TCF3	Belinostat	-0.301983	1.20347e-18	6929
TCF3	Bexarotene	0.0450903	0.531803	6929
TCF3	Bicalutamide	0.137748	0.000615213	6929
TCF3	Bleomycin	-0.00234881	0.977203	6929
TCF3	Bleomycin (50 uM)	0.125493	0.000407635	6929
TCF3	Bortezomib	0.0397697	0.655399	6929
TCF3	Bosutinib	-0.0404347	0.464732	6929
TCF3	Bryostatin 1	0.1202	0.00776484	6929
TCF3	CAL-101	-0.272378	1.43439e-15	6929
TCF3	CAY10603	-0.363023	2.25017e-28	6929
TCF3	CCT007093	0.155802	8.0394e-05	6929
TCF3	CCT018159	0.0395732	0.453315	6929
TCF3	CEP-701	-0.216702	3.99171e-09	6929
TCF3	CGP-082996	-0.0210684	0.864746	6929
TCF3	CGP-60474	-0.0299814	0.763045	6929
TCF3	CH5424802	-0.0548991	0.314946	6929
TCF3	CHIR-99021	0.0211722	0.619857	6929
TCF3	CI-1040	0.202697	1.05918e-07	6929
TCF3	CMK	-0.101965	0.310867	6929
TCF3	CP466722	-0.34909	2.50649e-26	6929
TCF3	CP724714	0.0353313	0.534041	6929
TCF3	CUDC-101	-0.321611	1.49002e-21	6929
TCF3	CX-5461	-0.318851	2.43554e-21	6929
TCF3	Camptothecin	-0.167108	1.5522e-05	6929
TCF3	Cetuximab	0.17328	3.57563e-06	6929
TCF3	Cisplatin	0.02393	0.665369	6929
TCF3	Crizotinib	0.0189684	0.922411	6929
TCF3	Cyclopamine	-0.086703	0.371381	6929
TCF3	Cytarabine	-0.0901808	0.0455544	6929
TCF3	DMOG	-0.141563	0.000312296	6929
TCF3	Dabrafenib	0.156702	3.6237e-05	6929
TCF3	Dasatinib	0.0864968	0.192007	6929
TCF3	Docetaxel	0.213191	3.60432e-09	6929
TCF3	Doxorubicin	-0.0881815	0.0997609	6929
TCF3	EHT 1864	0.0112225	0.902565	6929
TCF3	EKB-569	-0.135294	0.00028845	6929
TCF3	EX-527	0.0166698	0.897385	6929
TCF3	Elesclomol	0.030036	0.53253	6929
TCF3	Embelin	0.0190135	0.793759	6929
TCF3	Epothilone B	0.0105004	0.870242	6929
TCF3	Erlotinib	0.204288	0.00138214	6929
TCF3	Etoposide	-0.141883	0.000496539	6929
TCF3	FH535	0.15583	0.000126825	6929
TCF3	FK866	-0.316587	5.40038e-21	6929
TCF3	FMK	-0.0492864	0.458849	6929
TCF3	FR-180204	-0.0107249	0.87539	6929
TCF3	FTI-277	0.180852	2.29913e-06	6929
TCF3	Foretinib	-0.220981	7.84212e-10	6929
TCF3	GDC0449	-0.0477323	0.612612	6929
TCF3	GDC0941	-0.141054	0.000928237	6929
TCF3	GNF-2	0.0345843	0.8988	6929
TCF3	GSK-650394	-0.044536	0.532068	6929
TCF3	GSK1070916	-0.334677	2.2375e-23	6929
TCF3	GSK1904529A	0.143	0.000517677	6929
TCF3	GSK2126458	-0.306009	1.6209e-19	6929
TCF3	GSK269962A	-0.0379325	0.481927	6929
TCF3	GSK429286A	-0.140015	0.000173769	6929
TCF3	GSK690693	-0.334128	1.16415e-23	6929
TCF3	GW 441756	-0.0124905	0.974071	6929
TCF3	GW-2580	0.0050356	0.994893	6929
TCF3	GW843682X	-0.107211	0.1737	6929
TCF3	Gefitinib	0.177046	2.78259e-06	6929
TCF3	Gemcitabine	-0.143814	0.00065318	6929
TCF3	Genentech Cpd 10	-0.292803	4.42714e-18	6929
TCF3	HG-5-113-01	-0.179031	0.00254242	6929
TCF3	HG-5-88-01	-0.0774179	0.519308	6929
TCF3	HG-6-64-1	-0.0988672	0.0190021	6929
TCF3	I-BET-762	-0.41846	5.96515e-39	6929
TCF3	IOX2	0.0606617	0.269531	6929
TCF3	IPA-3	-0.339876	1.88541e-22	6929
TCF3	Imatinib	-0.0278041	0.877617	6929
TCF3	Ispinesib Mesylate	-0.325296	2.30447e-22	6929
TCF3	JNJ-26854165	0.0531039	0.285321	6929
TCF3	JNK Inhibitor VIII	0.181217	3.02079e-06	6929
TCF3	JNK-9L	-0.052172	0.336409	6929
TCF3	JQ1	-0.108318	0.00602956	6929
TCF3	JQ12	-0.0776156	0.118563	6929
TCF3	JW-7-24-1	-0.397285	1.04903e-34	6929
TCF3	JW-7-52-1	-0.0446142	0.682981	6929
TCF3	KIN001-055	0.00158373	0.986399	6929
TCF3	KIN001-102	-0.320949	3.64944e-22	6929
TCF3	KIN001-135	0.0972824	0.291795	6929
TCF3	KIN001-236	-0.290129	1.19658e-17	6929
TCF3	KIN001-244	-0.286676	3.4584e-17	6929
TCF3	KIN001-260	-0.311908	1.21193e-20	6929
TCF3	KIN001-266	-0.166488	9.0369e-05	6929
TCF3	KIN001-270	-0.292497	7.99723e-17	6929
TCF3	KU-55933	-0.0974847	0.0501189	6929
TCF3	LAQ824	-0.242151	2.31036e-11	6929
TCF3	LFM-A13	0.0765997	0.105032	6929
TCF3	LY317615	-0.113179	0.0044106	6929
TCF3	Lapatinib	0.190845	0.00111483	6929
TCF3	Lenalidomide	-0.068706	0.276508	6929
TCF3	Linifanib	-0.0493768	0.329797	6929
TCF3	Lisitinib	-0.00355198	0.971192	6929
TCF3	MG-132	0.0639031	0.472631	6929
TCF3	MK-2206	-0.182273	2.2263e-05	6929
TCF3	MLN4924	0.081692	0.119915	6929
TCF3	MP470	-0.122352	0.00325445	6929
TCF3	MPS-1-IN-1	-0.228016	8.74571e-11	6929
TCF3	MS-275	-0.118736	0.103274	6929
TCF3	Masitinib	-0.229216	4.66668e-11	6929
TCF3	Methotrexate	-0.389541	8.88806e-31	6929
TCF3	Midostaurin	0.0334677	0.481517	6929
TCF3	Mitomycin C	-0.106112	0.0164502	6929
TCF3	NG-25	-0.36404	1.02251e-28	6929
TCF3	NPK76-II-72-1	-0.408127	5.8409e-37	6929
TCF3	NSC-207895	-0.184401	2.39655e-06	6929
TCF3	NSC-87877	0.0781844	0.130458	6929
TCF3	NU-7441	-0.0472019	0.505061	6929
TCF3	Navitoclax	-0.296776	1.65094e-17	6929
TCF3	Nilotinib	-0.105931	0.016407	6929
TCF3	Nutlin-3a (-)	-0.0791104	0.0741585	6929
TCF3	OSI-027	-0.370802	1.45776e-29	6929
TCF3	OSI-930	-0.206573	6.27741e-09	6929
TCF3	OSU-03012	-0.135678	0.00131961	6929
TCF3	Obatoclax Mesylate	-0.146348	0.000301688	6929
TCF3	Olaparib	-0.0478618	0.277672	6929
TCF3	PAC-1	-0.240624	6.58754e-11	6929
TCF3	PD-0325901	0.320245	0	6929
TCF3	PD-0332991	-0.0677669	0.184149	6929
TCF3	PD-173074	-0.00707345	0.980545	6929
TCF3	PF-4708671	0.0725749	0.393896	6929
TCF3	PF-562271	0.0530908	0.329561	6929
TCF3	PFI-1	-0.0757045	0.090193	6929
TCF3	PHA-665752	0.0847628	0.535193	6929
TCF3	PHA-793887	-0.398813	3.739e-35	6929
TCF3	PI-103	-0.3959	5.4721e-34	6929
TCF3	PIK-93	-0.412448	1.05249e-37	6929
TCF3	PLX4720	0.179083	5.7327e-07	6929
TCF3	Paclitaxel	-0.0545588	0.635531	6929
TCF3	Parthenolide	-0.0937818	0.319372	6929
TCF3	Pazopanib	0.0385321	0.501365	6929
TCF3	Phenformin	-0.264137	2.385e-14	6929
TCF3	Pyrimethamine	-0.0419602	0.733555	6929
TCF3	QL-VIII-58	-0.0531105	0.500254	6929
TCF3	QL-X-138	-0.378461	1.26277e-30	6929
TCF3	QL-XI-92	-0.342081	4.15209e-25	6929
TCF3	QL-XII-47	-0.210208	6.30237e-09	6929
TCF3	QL-XII-61	-0.275458	1.67371e-07	6929
TCF3	QS11	-0.127131	0.0156082	6929
TCF3	RDEA119	0.319707	0	6929
TCF3	RO-3306	0.145745	0.000238406	6929
TCF3	Rapamycin	-0.0977783	0.34334	6929
TCF3	Roscovitine	0.0216536	0.918154	6929
TCF3	Ruxolitinib	-0.0638513	0.177796	6929
TCF3	S-Trityl-L-cysteine	-0.153694	0.029959	6929
TCF3	SB 216763	0.118894	0.00931923	6929
TCF3	SB 505124	0.0455601	0.531333	6929
TCF3	SB52334	-0.0732306	0.0906655	6929
TCF3	SB590885	0.190401	1.15417e-06	6929
TCF3	SGC0946	0.121567	0.00551266	6929
TCF3	SL 0101-1	0.0649265	0.372492	6929
TCF3	SN-38	-0.122093	0.00165736	6929
TCF3	SNX-2112	-0.338023	3.00234e-24	6929
TCF3	STF-62247	-0.209742	7.97007e-09	6929
TCF3	Salubrinal	-0.17837	0.0142159	6929
TCF3	Saracatinib	0.0989256	0.210333	6929
TCF3	Shikonin	-0.156992	0.000294037	6929
TCF3	Sorafenib	0.0124149	0.929761	6929
TCF3	Sunitinib	-0.0768817	0.294952	6929
TCF3	T0901317	-0.241325	1.52501e-11	6929
TCF3	TAE684	0.123575	0.15455	6929
TCF3	TAK-715	-0.263885	1.13877e-14	6929
TCF3	TG101348	-0.346649	5.53386e-26	6929
TCF3	TGX221	0.12868	0.0370312	6929
TCF3	THZ-2-102-1	-0.347171	1.93289e-25	6929
TCF3	THZ-2-49	-0.302168	5.52572e-19	6929
TCF3	TL-1-85	-0.32196	3.41686e-22	6929
TCF3	TL-2-105	-0.229061	4.2528e-11	6929
TCF3	TPCA-1	-0.390617	1.66245e-33	6929
TCF3	TW 37	-0.0680628	0.117225	6929
TCF3	Talazoparib	-0.0824128	0.0504526	6929
TCF3	Tamoxifen	-0.00992621	0.952012	6929
TCF3	Temozolomide	-0.0199251	0.815819	6929
TCF3	Temsirolimus	-0.143442	0.000428298	6929
TCF3	Thapsigargin	-0.063037	0.269731	6929
TCF3	Tipifarnib	-0.0639472	0.276288	6929
TCF3	Tivozanib	-0.0565736	0.294387	6929
TCF3	Trametinib	0.322688	0	6929
TCF3	Tubastatin A	-0.380722	1.63247e-31	6929
TCF3	UNC0638	-0.288428	1.29987e-18	6929
TCF3	UNC1215	0.127577	0.00397127	6929
TCF3	VNLG/124	-0.127809	0.000748235	6929
TCF3	VX-11e	0.016903	0.765156	6929
TCF3	VX-680	-0.172394	0.022356	6929
TCF3	VX-702	-0.0677817	0.652037	6929
TCF3	Veliparib	0.104795	0.0825689	6929
TCF3	Vinblastine	-0.173983	7.77651e-06	6929
TCF3	Vinorelbine	-0.112892	0.0157828	6929
TCF3	Vorinostat	-0.370297	1.28045e-27	6929
TCF3	WH-4-023	0.0702274	0.366415	6929
TCF3	WZ-1-84	0.0692492	0.377351	6929
TCF3	WZ3105	-0.341659	3.65674e-25	6929
TCF3	XAV939	0.1684	4.33805e-06	6929
TCF3	XL-184	-0.139625	0.000388217	6929
TCF3	XMD11-85h	-0.0631201	0.695629	6929
TCF3	XMD13-2	-0.380645	1.50643e-31	6929
TCF3	XMD14-99	-0.202095	1.04278e-08	6929
TCF3	XMD15-27	-0.161055	4.3814e-05	6929
TCF3	XMD8-85	-0.145048	0.0374858	6929
TCF3	XMD8-92	-0.0883785	0.33936	6929
TCF3	Y-39983	-0.301633	6.28951e-19	6929
TCF3	YK 4-279	-0.038078	0.499243	6929
TCF3	YM155	-0.12536	0.00342166	6929
TCF3	YM201636	-0.335414	8.83222e-24	6929
TCF3	Z-LLNle-CHO	-0.0376393	0.649023	6929
TCF3	ZG-10	-0.167815	0.00302656	6929
TCF3	ZM-447439	-0.209404	1.35469e-07	6929
TCF3	ZSTK474	-0.336684	3.23059e-24	6929
TCF3	Zibotentan	0.000600644	0.999155	6929
TCF3	piperlongumine	0.0419694	0.350311	6929
TCF3	rTRAIL	0.0178424	0.843071	6929
TCF3	selumetinib	0.318865	0	6929
