# Supplementary material for: Significance of LRFN4 in prognosis and tumor microenvironment of lung adenocarcinoma
Source: Front Pharmacol. 2025 Feb 25;16:1540636. doi: 10.3389/fphar.2025.1540636 (PMC11893870; doi:10.3389/fphar.2025.1540636)
Supplement: Supplementary file 6 [file DataSheet1.xlsx]

## Sheet: Table S1
Table S1. The signaling activated and inhibited pathways in LRFN4high group compared to in LRFN4low group
ID	Description	setSize	enrichmentScore	NES	pvalue	p.adjust	qvalue	rank	leading_edge	core_enrichment
hsa04014	Ras signaling pathway	234	-0.409451	-1.30246	0.000999001	0.00579947	0.00409532	8603	tags=47%, list=36%, signal=30%	PAK1/PAK2/PAK3/PAK4/PAK5/PAK6/PDGFA/PDGFB/PDGFC/PDGFD/PDGFRA/PDGFRB/PGF/PIK3CA/PIK3CB/PIK3CD/PIK3R1/PIK3R2/PIK3R3/PLA1A/PLA2G10/PLA2G12A/PLA2G12B/PLA2G1B/PLA2G2A/PLA2G2C/PLA2G2D/PLA2G2E/PLA2G2F/PLA2G3/PLA2G4A/PLA2G4B/PLA2G4C/PLA2G4D/PLA2G4E/PLA2G4F/PLA2G5/PLA2G6/PLCE1/PLCG1/PLCG2/PLD1/PLD2/PRKACA/PRKACB/PRKACG/PRKCA/PRKCB/PRKCG/PTPN11/RAB5A/RAB5B/RAB5C/RAC1/RAC2/RAC3/RAF1/RALA/RALB/RALBP1/RALGAPA…
hsa05225	Hepatocellular carcinoma	167	-0.415674	-1.30358	0.000999001	0.00579947	0.00409532	8126	tags=42%, list=34%, signal=28%	PHF10/PIK3CA/PIK3CB/PIK3CD/PIK3R1/PIK3R2/PIK3R3/PLCG1/PLCG2/POLK/PRKCA/PRKCB/PRKCG/PTEN/RAF1/RB1/RPS6KB1/RPS6KB2/SHC1/SHC2/SHC3/SHC4/SMAD2/SMAD3/SMAD4/SMARCA2/SMARCA4/SMARCB1/SMARCC1/SMARCC2/SMARCD1/SMARCD2/SMARCD3/SMARCE1/SOS1/SOS2/TCF7/TCF7L1/TCF7L2/TERC/TERT/TGFA/TGFB1/TGFB2/TGFB3/TGFBR1/TGFBR2/TP53/TXNRD1/TXNRD2/TXNRD3/WNT1/WNT10A/WNT10B/WNT11/WNT16/WNT2/WNT2B/WNT3/WNT3A/WNT4/WNT5A/WNT5B/WNT6…
hsa05415	Diabetic cardiomyopathy	203	-0.415008	-1.31412	0.000999001	0.00579947	0.00409532	10670	tags=62%, list=44%, signal=35%	MMP2/MMP9/MPC1/MPC1L/MPC2/MTOR/NCF1/NCF2/NCF4/ND1/ND2/ND3/ND4/ND4L/ND5/ND6/NDUFA1/NDUFA10/NDUFA11/NDUFA12/NDUFA13/NDUFA2/NDUFA3/NDUFA4/NDUFA4L2/NDUFA5/NDUFA6/NDUFA7/NDUFA8/NDUFA9/NDUFAB1/NDUFB1/NDUFB10/NDUFB11/NDUFB2/NDUFB3/NDUFB4/NDUFB5/NDUFB6/NDUFB7/NDUFB8/NDUFB9/NDUFC1/NDUFC2/NDUFC2-KCTD14/NDUFS1/NDUFS2/NDUFS3/NDUFS4/NDUFS5/NDUFS6/NDUFS7/NDUFS8/NDUFV1/NDUFV2/NDUFV3/NFKB1/NOS3/PARP1/PDHA1/PDHA2…
hsa05205	Proteoglycans in cancer	203	-0.419501	-1.32834	0.000999001	0.00579947	0.00409532	8023	tags=42%, list=33%, signal=29%	PIK3CA/PIK3CB/PIK3CD/PIK3R1/PIK3R2/PIK3R3/PLAU/PLAUR/PLCE1/PLCG1/PLCG2/PPP1CA/PPP1CB/PPP1CC/PPP1R12A/PPP1R12B/PPP1R12C/PRKACA/PRKACB/PRKACG/PRKCA/PRKCB/PRKCG/PTCH1/PTK2/PTPN11/PTPN6/PXN/RAC1/RAF1/RDX/RHOA/ROCK1/ROCK2/RPS6/RPS6KB1/RPS6KB2/RRAS/RRAS2/SDC1/SDC2/SDC4/SHH/SLC9A1/SMAD2/SMO/SOS1/SOS2/SRC/STAT3/TFAP4/TGFB1/TGFB2/THBS1/TIAM1/TIMP3/TLR2/TLR4/TNF/TP53/TWIST1/TWIST2/VAV1/VAV2/VAV3/VEGFA/VTN/…
hsa05010	Alzheimer disease	383	-0.412266	-1.33187	0.000999001	0.00579947	0.00409532	9978	tags=52%, list=41%, signal=31%	NCSTN/ND1/ND2/ND3/ND4/ND4L/ND5/ND6/NDUFA1/NDUFA10/NDUFA11/NDUFA12/NDUFA13/NDUFA2/NDUFA3/NDUFA4/NDUFA4L2/NDUFA5/NDUFA6/NDUFA7/NDUFA8/NDUFA9/NDUFAB1/NDUFB1/NDUFB10/NDUFB11/NDUFB2/NDUFB3/NDUFB4/NDUFB5/NDUFB6/NDUFB7/NDUFB8/NDUFB9/NDUFC1/NDUFC2/NDUFC2-KCTD14/NDUFS1/NDUFS2/NDUFS3/NDUFS4/NDUFS5/NDUFS6/NDUFS7/NDUFS8/NDUFV1/NDUFV2/NDUFV3/NFKB1/NOS1/NOS2/NOX1/NOX4/NRAS/NRBF2/PIK3C3/PIK3CA/PIK3CB/PIK3CD/PIK…
hsa05022	Pathways of neurodegeneration - multiple diseases	474	-0.414227	-1.34528	0.000999001	0.00579947	0.00409532	9977	tags=48%, list=41%, signal=29%	ND1/ND2/ND3/ND4/ND4L/ND5/ND6/NDUFA1/NDUFA10/NDUFA11/NDUFA12/NDUFA13/NDUFA2/NDUFA3/NDUFA4/NDUFA4L2/NDUFA5/NDUFA6/NDUFA7/NDUFA8/NDUFA9/NDUFAB1/NDUFB1/NDUFB10/NDUFB11/NDUFB2/NDUFB3/NDUFB4/NDUFB5/NDUFB6/NDUFB7/NDUFB8/NDUFB9/NDUFC1/NDUFC2/NDUFC2-KCTD14/NDUFS1/NDUFS2/NDUFS3/NDUFS4/NDUFS5/NDUFS6/NDUFS7/NDUFS8/NDUFV1/NDUFV2/NDUFV3/NEFH/NEFL/NEFM/NFKB1/NOS1/NOS2/NOX1/NOX4/NRAS/NRBF2/OPTN/PARK7/PDYN/PIK3C3…
hsa04916	Melanogenesis	101	-0.442714	-1.34731	0.001	0.00579947	0.00409532	1667	tags=24%, list=7%, signal=22%	TCF7/TCF7L1/TCF7L2/TYR/TYRP1/WNT1/WNT10A/WNT10B/WNT11/WNT16/WNT2/WNT2B/WNT3/WNT3A/WNT4/WNT5A/WNT5B/WNT6/WNT7A/WNT7B/WNT8A/WNT8B/WNT9A/WNT9B
hsa04910	Insulin signaling pathway	136	-0.436219	-1.35038	0.000999001	0.00579947	0.00409532	8386	tags=53%, list=35%, signal=35%	PCK1/PCK2/PDE3B/PDPK1/PHKA1/PHKA2/PHKB/PHKG1/PHKG2/PIK3CA/PIK3CB/PIK3CD/PIK3R1/PIK3R2/PIK3R3/PKLR/PPARGC1A/PPP1CA/PPP1CB/PPP1CC/PPP1R3A/PPP1R3B/PPP1R3C/PPP1R3D/PPP1R3E/PPP1R3F/PRKAA1/PRKAA2/PRKAB1/PRKAB2/PRKACA/PRKACB/PRKACG/PRKAG1/PRKAG2/PRKAG3/PRKAR1A/PRKAR1B/PRKAR2A/PRKAR2B/PRKCI/PRKCZ/PTPN1/PTPRF/PYGB/PYGL/PYGM/RAF1/RAPGEF1/RHEB/RHOQ/RPS6/RPS6KB1/RPS6KB2/RPTOR/SH2B2/SHC1/SHC2/SHC3/SHC4/SLC2A4…
hsa04931	Insulin resistance	106	-0.444308	-1.35661	0.001	0.00579947	0.00409532	8386	tags=65%, list=35%, signal=43%	NFKB1/NFKBIA/NOS3/NR1H2/NR1H3/OGT/PCK1/PCK2/PDPK1/PIK3CA/PIK3CB/PIK3CD/PIK3R1/PIK3R2/PIK3R3/PPARA/PPARGC1A/PPARGC1B/PPP1CA/PPP1CB/PPP1CC/PPP1R3A/PPP1R3B/PPP1R3C/PPP1R3D/PPP1R3E/PRKAA1/PRKAA2/PRKAB1/PRKAB2/PRKAG1/PRKAG2/PRKAG3/PRKCB/PRKCD/PRKCE/PRKCQ/PRKCZ/PTEN/PTPA/PTPN1/PTPN11/PTPRF/PYGB/PYGL/PYGM/RELA/RPS6KA1/RPS6KA2/RPS6KA3/RPS6KA6/RPS6KB1/RPS6KB2/SLC27A1/SLC27A2/SLC27A3/SLC27A4/SLC27A5/SLC27A…
hsa05017	Spinocerebellar ataxia	142	-0.447749	-1.38999	0.000999001	0.00579947	0.00409532	8024	tags=56%, list=33%, signal=38%	PIK3C3/PIK3CA/PIK3CB/PIK3CD/PIK3R1/PIK3R2/PIK3R3/PIK3R4/PLCB1/PLCB2/PLCB3/PLCB4/PPIF/PRKCA/PRKCB/PRKCG/PSMA1/PSMA2/PSMA3/PSMA4/PSMA5/PSMA6/PSMA7/PSMA8/PSMB1/PSMB2/PSMB3/PSMB4/PSMB5/PSMB6/PSMB7/PSMC1/PSMC2/PSMC3/PSMC4/PSMC5/PSMC6/PSMD1/PSMD11/PSMD12/PSMD13/PSMD14/PSMD2/PSMD3/PSMD4/PSMD6/PSMD7/PSMD8/PSMD9/PUM1/PUM2/RB1CC1/RBPJ/RBPJL/RELN/RORA/RYR1/SEM1/SLC1A6/SLC25A31/SLC25A4/SLC25A5/SLC25A6/SP1/SP…
hsa04061	Viral protein interaction with cytokine and cytokine receptor	98	-0.461714	-1.4032	0.001	0.00579947	0.00409532	2338	tags=13%, list=10%, signal=12%	TNF/TNFRSF10A/TNFRSF10B/TNFRSF10C/TNFRSF10D/TNFRSF14/TNFRSF1A/TNFRSF1B/TNFSF10/TNFSF14/XCL1/XCL2/XCR1
hsa05226	Gastric cancer	149	-0.450776	-1.40341	0.000999001	0.00579947	0.00409532	8023	tags=38%, list=33%, signal=25%	PIK3CA/PIK3CB/PIK3CD/PIK3R1/PIK3R2/PIK3R3/POLK/RAF1/RARB/RB1/REG4/RPS6KB1/RPS6KB2/RXRA/RXRB/RXRG/SHC1/SHC2/SHC3/SHC4/SHH/SMAD2/SMAD3/SMAD4/SOS1/SOS2/TCF7/TCF7L1/TCF7L2/TERC/TERT/TGFB1/TGFB2/TGFB3/TGFBR1/TGFBR2/TP53/WNT1/WNT10A/WNT10B/WNT11/WNT16/WNT2/WNT2B/WNT3/WNT3A/WNT4/WNT5A/WNT5B/WNT6/WNT7A/WNT7B/WNT8A/WNT8B/WNT9A/WNT9B
hsa05014	Amyotrophic lateral sclerosis	364	-0.43738	-1.41164	0.000999001	0.00579947	0.00409532	10018	tags=58%, list=41%, signal=35%	NCBP1/ND1/ND2/ND3/ND4/ND4L/ND5/ND6/NDC1/NDUFA1/NDUFA10/NDUFA11/NDUFA12/NDUFA13/NDUFA2/NDUFA3/NDUFA4/NDUFA4L2/NDUFA5/NDUFA6/NDUFA7/NDUFA8/NDUFA9/NDUFAB1/NDUFB1/NDUFB10/NDUFB11/NDUFB2/NDUFB3/NDUFB4/NDUFB5/NDUFB6/NDUFB7/NDUFB8/NDUFB9/NDUFC1/NDUFC2/NDUFC2-KCTD14/NDUFS1/NDUFS2/NDUFS3/NDUFS4/NDUFS5/NDUFS6/NDUFS7/NDUFS8/NDUFV1/NDUFV2/NDUFV3/NEFH/NEFL/NEFM/NOS1/NOS2/NRBF2/NRG1/NRG2/NRG3/NRG4/NUP107/NUP13…
hsa03013	Nucleocytoplasmic transport	107	-0.463355	-1.41546	0.001	0.00579947	0.00409532	10018	tags=72%, list=41%, signal=42%	NCBP1/NCBP2/NCBP2L/NDC1/NMD3/NUP107/NUP133/NUP153/NUP155/NUP160/NUP188/NUP205/NUP210/NUP210L/NUP214/NUP35/NUP37/NUP43/NUP50/NUP54/NUP58/NUP62/NUP85/NUP88/NUP93/NUP98/NXF1/NXF2/NXF2B/NXF3/NXT1/NXT2/PHAX/PNN/POM121/POM121C/POM121L2/PYM1/RAE1/RAN/RANBP17/RANBP2/RANGAP1/RBM8A/RNPS1/SAP18/SEC13/SEH1L/SENP2/SNUPN/SRRM1/SUMO1/SUMO2/SUMO3/SUMO4/THOC1/THOC2/THOC3/THOC5/THOC6/THOC7/TMEM33/TNPO1/TNPO2/TNPO3…
hsa04064	NF-kappa B signaling pathway	102	-0.465913	-1.4195	0.001	0.00579947	0.00409532	3329	tags=26%, list=14%, signal=23%	SYK/TAB1/TAB2/TAB3/TICAM1/TICAM2/TIRAP/TLR4/TNF/TNFAIP3/TNFRSF11A/TNFRSF13C/TNFRSF1A/TNFSF11/TNFSF13B/TNFSF14/TRADD/TRAF1/TRAF2/TRAF3/TRAF5/TRAF6/TRIM25/UBE2I/VCAM1/XIAP/ZAP70
hsa05020	Prion disease	273	-0.446173	-1.42801	0.000999001	0.00579947	0.00409532	10028	tags=55%, list=41%, signal=33%	NCAM1/NCAM2/NCF1/NCF2/NCF4/ND1/ND2/ND3/ND4/ND4L/ND5/ND6/NDUFA1/NDUFA10/NDUFA11/NDUFA12/NDUFA13/NDUFA2/NDUFA3/NDUFA4/NDUFA4L2/NDUFA5/NDUFA6/NDUFA7/NDUFA8/NDUFA9/NDUFAB1/NDUFB1/NDUFB10/NDUFB11/NDUFB2/NDUFB3/NDUFB4/NDUFB5/NDUFB6/NDUFB7/NDUFB8/NDUFB9/NDUFC1/NDUFC2/NDUFC2-KCTD14/NDUFS1/NDUFS2/NDUFS3/NDUFS4/NDUFS5/NDUFS6/NDUFS7/NDUFS8/NDUFV1/NDUFV2/NDUFV3/NOTCH1/PIK3CA/PIK3CB/PIK3CD/PIK3R1/PIK3R2/PIK3R…
hsa05016	Huntington disease	305	-0.446922	-1.4355	0.000999001	0.00579947	0.00409532	9977	tags=55%, list=41%, signal=33%	ND1/ND2/ND3/ND4/ND4L/ND5/ND6/NDUFA1/NDUFA10/NDUFA11/NDUFA12/NDUFA13/NDUFA2/NDUFA3/NDUFA4/NDUFA4L2/NDUFA5/NDUFA6/NDUFA7/NDUFA8/NDUFA9/NDUFAB1/NDUFB1/NDUFB10/NDUFB11/NDUFB2/NDUFB3/NDUFB4/NDUFB5/NDUFB6/NDUFB7/NDUFB8/NDUFB9/NDUFC1/NDUFC2/NDUFC2-KCTD14/NDUFS1/NDUFS2/NDUFS3/NDUFS4/NDUFS5/NDUFS6/NDUFS7/NDUFS8/NDUFV1/NDUFV2/NDUFV3/NRBF2/NRF1/PIK3C3/PIK3R4/PLCB1/PLCB2/PLCB3/PLCB4/POLR2B/POLR2C/POLR2D/POLR…
hsa04150	mTOR signaling pathway	155	-0.462195	-1.44264	0.000999001	0.00579947	0.00409532	8023	tags=48%, list=33%, signal=32%	PIK3CA/PIK3CB/PIK3CD/PIK3R1/PIK3R2/PIK3R3/PRKAA1/PRKAA2/PRKCA/PRKCB/PRKCG/PRR5/PRR5L/PTEN/RAF1/RHEB/RHOA/RICTOR/RNF152/RPS6/RPS6KA1/RPS6KA2/RPS6KA3/RPS6KA6/RPS6KB1/RPS6KB2/RPTOR/RRAGA/RRAGB/RRAGC/RRAGD/SEC13/SEH1L/SESN2/SGK1/SKP2/SLC38A9/SLC3A2/SLC7A5/SOS1/SOS2/STK11/STRADA/STRADB/TBC1D7/TELO2/TNF/TNFRSF1A/TSC1/TSC2/TTI1/ULK1/ULK2/WDR24/WDR59/WNT1/WNT10A/WNT10B/WNT11/WNT16/WNT2/WNT2B/WNT3/WNT3A/W…
hsa04360	Axon guidance	182	-0.460687	-1.45277	0.000999001	0.00579947	0.00409532	10221	tags=64%, list=42%, signal=37%	MYL12A/MYL12B/MYL5/MYL9/NCK1/NCK2/NEO1/NFATC2/NFATC3/NFATC4/NGEF/NRAS/NRP1/NTN1/NTN3/NTN4/NTNG1/NTNG2/PAK1/PAK2/PAK3/PAK4/PAK5/PAK6/PARD3/PARD6A/PARD6B/PARD6G/PDPK1/PIK3CA/PIK3CB/PIK3CD/PIK3R1/PIK3R2/PIK3R3/PLCG1/PLCG2/PLXNA1/PLXNA2/PLXNA3/PLXNA4/PLXNB1/PLXNB2/PLXNB3/PLXNC1/PPP3CA/PPP3CB/PPP3CC/PPP3R1/PPP3R2/PRKCA/PRKCZ/PTCH1/PTK2/PTPN11/RAC1/RAC2/RAC3/RAF1/RASA1/RGMA/RGS3/RHOA/RHOD/RND1/ROBO1/RO…
hsa04217	Necroptosis	133	-0.476166	-1.47273	0.000999001	0.00579947	0.00409532	7916	tags=42%, list=33%, signal=28%	PLA2G4A/PLA2G4B/PLA2G4C/PLA2G4D/PLA2G4E/PLA2G4F/PPIA/PPID/PYCARD/PYGB/PYGL/PYGM/RBCK1/RIPK1/RIPK3/RNF103-CHMP3/RNF31/SHARPIN/SLC25A31/SLC25A4/SLC25A5/SLC25A6/SMPD1/SPATA2/SPATA2L/SQSTM1/STAT1/STAT2/STAT3/STAT4/STAT5A/STAT5B/STAT6/TICAM1/TICAM2/TLR3/TLR4/TNF/TNFAIP3/TNFRSF10A/TNFRSF10B/TNFRSF1A/TNFSF10/TRADD/TRAF2/TRAF5/TRPM7/TYK2/USP21/VDAC1/VDAC2/VDAC3/VPS4A/VPS4B/XIAP/ZBP1
hsa05171	Coronavirus disease - COVID-19	229	-0.465707	-1.48089	0.000999001	0.00579947	0.00409532	6024	tags=47%, list=25%, signal=36%	RPL10/RPL10A/RPL10L/RPL11/RPL12/RPL13/RPL13A/RPL14/RPL15/RPL17/RPL17-C18orf32/RPL18/RPL18A/RPL19/RPL21/RPL22/RPL22L1/RPL23/RPL23A/RPL24/RPL26/RPL26L1/RPL27/RPL27A/RPL28/RPL29/RPL3/RPL30/RPL31/RPL32/RPL34/RPL35/RPL35A/RPL36/RPL36A/RPL36A-HNRNPH2/RPL36AL/RPL37/RPL37A/RPL38/RPL39/RPL3L/RPL4/RPL41/RPL5/RPL6/RPL7/RPL7A/RPL8/RPL9/RPLP0/RPLP1/RPLP2/RPS10/RPS10-NUDT3/RPS11/RPS12/RPS13/RPS14/RPS15/RPS15A/…
hsa04390	Hippo signaling pathway	154	-0.474858	-1.48233	0.000999001	0.00579947	0.00409532	7512	tags=45%, list=31%, signal=31%	PPP1CA/PPP1CB/PPP1CC/PPP2CA/PPP2CB/PPP2R1A/PPP2R1B/PPP2R2A/PPP2R2B/PPP2R2C/PPP2R2D/PRKCI/PRKCZ/RASSF1/RASSF6/SAV1/SCRIB/SERPINE1/SMAD1/SMAD2/SMAD3/SMAD4/SMAD7/SNAI2/SOX2/STK3/TCF7/TCF7L1/TCF7L2/TEAD1/TEAD2/TEAD3/TEAD4/TGFB1/TGFB2/TGFB3/TGFBR1/TGFBR2/TP53BP2/TP73/WNT1/WNT10A/WNT10B/WNT11/WNT16/WNT2/WNT2B/WNT3/WNT3A/WNT4/WNT5A/WNT5B/WNT6/WNT7A/WNT7B/WNT8A/WNT8B/WNT9A/WNT9B/WTIP/WWC1/WWTR1/YAP1/YWHA…
hsa04260	Cardiac muscle contraction	87	-0.495061	-1.4917	0.000999001	0.00579947	0.00409532	4723	tags=26%, list=20%, signal=21%	SLC8A1/SLC8A2/SLC8A3/SLC9A1/SLC9A6/SLC9A7/TNNC1/TNNI3/TNNT2/TPM1/TPM2/TPM3/TPM4/TRDN/UQCR10/UQCR11/UQCRB/UQCRC1/UQCRC2/UQCRFS1/UQCRH/UQCRHL/UQCRQ
hsa00830	Retinol metabolism	67	-0.506047	-1.49333	0.001	0.00579947	0.00409532	1516	tags=28%, list=6%, signal=27%	UGT1A1/UGT1A10/UGT1A3/UGT1A4/UGT1A5/UGT1A6/UGT1A7/UGT1A8/UGT1A9/UGT2A1/UGT2A2/UGT2A3/UGT2B10/UGT2B11/UGT2B15/UGT2B17/UGT2B28/UGT2B4/UGT2B7
hsa04141	Protein processing in endoplasmic reticulum	168	-0.478152	-1.5003	0.000999001	0.00579947	0.00409532	7498	tags=43%, list=31%, signal=30%	PPP1R15A/PREB/PRKCSH/PRKN/RAD23A/RAD23B/RBX1/RNF185/RNF5/RPN1/RPN2/RRBP1/SAR1A/SAR1B/SEC13/SEC23A/SEC23B/SEC24A/SEC24B/SEC24C/SEC24D/SEC31A/SEC31B/SEC61A1/SEC61A2/SEC61B/SEC61G/SEC62/SEC63/SEL1L/SEL1L2/SELENOS/SIL1/SKP1/SSR1/SSR2/SSR3/SSR4/STT3A/STT3B/STUB1/SVIP/SYVN1/TRAF2/TRAM1/TRAM1L1/TUSC3/TXNDC5/UBE2D1/UBE2D2/UBE2D3/UBE2D4/UBE2G1/UBE2G2/UBE2J1/UBE2J2/UBE4B/UBQLN1/UBQLN2/UBQLN3/UBQLN4/UBXN1/U…
hsa03460	Fanconi anemia pathway	54	-0.523481	-1.52397	0.00100503	0.00579947	0.00409532	7745	tags=44%, list=32%, signal=30%	PMS2/POLH/POLI/POLK/POLN/RAD51/RAD51C/REV1/REV3L/RMI1/RMI2/RPA1/RPA2/RPA3/RPA4/SLX1A/SLX1B/SLX4/TELO2/TOP3A/TOP3B/UBE2T/USP1/WDR48
hsa03015	mRNA surveillance pathway	97	-0.50252	-1.52411	0.001	0.00579947	0.00409532	10414	tags=69%, list=43%, signal=39%	MSI1/MSI2/NCBP1/NCBP2/NCBP2L/NUDT21/NXF1/NXF2/NXF2B/NXF3/NXT1/NXT2/PABPC1/PABPC1L/PABPC1L2A/PABPC1L2B/PABPC3/PABPC4/PABPC4L/PABPC5/PABPN1/PABPN1L/PAPOLA/PAPOLB/PAPOLG/PCF11/PELO/PNN/PPP1CA/PPP1CB/PPP1CC/PPP2CA/PPP2CB/PPP2R1A/PPP2R1B/PPP2R2A/PPP2R2B/PPP2R2C/PPP2R2D/PPP2R3A/PPP2R3B/PPP2R3C/PPP2R5A/PPP2R5B/PPP2R5C/PPP2R5D/PPP2R5E/PYM1/RBM8A/RNGTT/RNMT/RNPS1/SAP18/SMG1/SMG5/SMG6/SMG7/SRRM1/SSU72/SYMP…
hsa05012	Parkinson disease	265	-0.47832	-1.52923	0.000999001	0.00579947	0.00409532	9977	tags=64%, list=41%, signal=38%	ND1/ND2/ND3/ND4/ND4L/ND5/ND6/NDUFA1/NDUFA10/NDUFA11/NDUFA12/NDUFA13/NDUFA2/NDUFA3/NDUFA4/NDUFA4L2/NDUFA5/NDUFA6/NDUFA7/NDUFA8/NDUFA9/NDUFAB1/NDUFB1/NDUFB10/NDUFB11/NDUFB2/NDUFB3/NDUFB4/NDUFB5/NDUFB6/NDUFB7/NDUFB8/NDUFB9/NDUFC1/NDUFC2/NDUFC2-KCTD14/NDUFS1/NDUFS2/NDUFS3/NDUFS4/NDUFS5/NDUFS6/NDUFS7/NDUFS8/NDUFV1/NDUFV2/NDUFV3/NFE2L2/PARK7/PINK1/PLCG1/PPIF/PRKACA/PRKACB/PRKACG/PRKN/PSMA1/PSMA2/PSMA3/…
hsa04742	Taste transduction	85	-0.513632	-1.5452	0.000999001	0.00579947	0.00409532	8680	tags=59%, list=36%, signal=38%	P2RX2/P2RX3/P2RY1/P2RY4/PDE1A/PDE1B/PDE1C/PKD1L3/PKD2L1/PLCB1/PLCB2/PLCB3/PLCB4/PRKACA/PRKACB/PRKACG/SCN2A/SCN3A/SCN9A/SCNN1A/SCNN1B/SCNN1G/TAS1R1/TAS1R2/TAS1R3/TAS2R1/TAS2R10/TAS2R13/TAS2R14/TAS2R16/TAS2R19/TAS2R20/TAS2R3/TAS2R30/TAS2R31/TAS2R38/TAS2R39/TAS2R4/TAS2R40/TAS2R41/TAS2R42/TAS2R43/TAS2R46/TAS2R5/TAS2R50/TAS2R60/TAS2R7/TAS2R8/TAS2R9/TRPM5
hsa04721	Synaptic vesicle cycle	78	-0.523847	-1.56604	0.001001	0.00579947	0.00409532	5040	tags=44%, list=21%, signal=35%	SLC17A6/SLC17A7/SLC17A8/SLC18A1/SLC18A2/SLC18A3/SLC1A1/SLC1A2/SLC1A3/SLC1A6/SLC1A7/SLC32A1/SLC6A1/SLC6A11/SLC6A12/SLC6A13/SLC6A2/SLC6A3/SLC6A4/SLC6A5/SLC6A7/SLC6A9/SNAP25/STX1A/STX1B/STX2/STX3/STXBP1/SYT1/TCIRG1/UNC13A/UNC13B/UNC13C/VAMP2
hsa05231	Choline metabolism in cancer	98	-0.515961	-1.56807	0.001	0.00579947	0.00409532	8352	tags=62%, list=35%, signal=41%	PCYT1A/PCYT1B/PDGFA/PDGFB/PDGFC/PDGFD/PDGFRA/PDGFRB/PDPK1/PIK3CA/PIK3CB/PIK3CD/PIK3R1/PIK3R2/PIK3R3/PIP5K1A/PIP5K1B/PIP5K1C/PLA2G4A/PLA2G4B/PLA2G4C/PLA2G4D/PLA2G4E/PLA2G4F/PLCG1/PLD1/PLD2/PLPP1/PLPP2/PLPP3/PRKCA/PRKCB/PRKCG/RAC1/RAC2/RAC3/RAF1/RALGDS/RHEB/RPS6KB1/RPS6KB2/SLC22A1/SLC22A2/SLC22A3/SLC22A4/SLC22A5/SLC44A1/SLC44A2/SLC44A3/SLC44A4/SLC44A5/SLC5A7/SOS1/SOS2/SP1/TSC1/TSC2/WAS/WASF1/WASF2/…
hsa00565	Ether lipid metabolism	46	-0.552563	-1.58147	0.00100908	0.00579947	0.00409532	8620	tags=74%, list=36%, signal=48%	PAFAH1B1/PAFAH1B2/PAFAH1B3/PAFAH2/PLA2G10/PLA2G12A/PLA2G12B/PLA2G1B/PLA2G2A/PLA2G2C/PLA2G2D/PLA2G2E/PLA2G2F/PLA2G3/PLA2G4A/PLA2G4B/PLA2G4C/PLA2G4D/PLA2G4E/PLA2G4F/PLA2G5/PLA2G6/PLA2G7/PLB1/PLD1/PLD2/PLD3/PLD4/PLPP1/PLPP2/PLPP3/SELENOI/TMEM86B/UGT8
hsa00240	Pyrimidine metabolism	58	-0.54206	-1.58459	0.001002	0.00579947	0.00409532	9677	tags=55%, list=40%, signal=33%	NME1/NME1-NME2/NME2/NME3/NME4/NME6/NME7/NT5C/NT5C1A/NT5C1B/NT5C1B-RDH14/NT5C2/NT5C3A/NT5C3B/NT5DC4/NT5E/NT5M/NUDT2/RRM1/RRM2/RRM2B/TK1/TK2/TYMP/TYMS/UCK1/UCK2/UCKL1/UMPS/UPB1/UPP1/UPP2
hsa04310	Wnt signaling pathway	168	-0.516943	-1.62201	0.000999001	0.00579947	0.00409532	7887	tags=50%, list=33%, signal=34%	PLCB1/PLCB2/PLCB3/PLCB4/PORCN/PPARD/PPP3CA/PPP3CB/PPP3CC/PPP3R1/PPP3R2/PRICKLE1/PRICKLE2/PRICKLE3/PRICKLE4/PRKACA/PRKACB/PRKACG/PRKCA/PRKCB/PRKCG/PSEN1/RAC1/RAC2/RAC3/RBX1/RHOA/RNF43/ROCK2/ROR1/ROR2/RSPO1/RSPO2/RSPO3/RSPO4/RUVBL1/RYK/SENP2/SERPINF1/SFRP1/SFRP2/SFRP4/SFRP5/SIAH1/SKP1/SMAD3/SMAD4/SOST/SOX17/TBL1X/TBL1XR1/TBL1Y/TCF7/TCF7L1/TCF7L2/TLE1/TLE2/TLE3/TLE4/TLE6/TP53/VANGL1/VANGL2/WIF1/WNT1…
hsa00980	Metabolism of xenobiotics by cytochrome P450	75	-0.54442	-1.62257	0.001	0.00579947	0.00409532	1516	tags=25%, list=6%, signal=24%	UGT1A1/UGT1A10/UGT1A3/UGT1A4/UGT1A5/UGT1A6/UGT1A7/UGT1A8/UGT1A9/UGT2A1/UGT2A2/UGT2A3/UGT2B10/UGT2B11/UGT2B15/UGT2B17/UGT2B28/UGT2B4/UGT2B7
hsa00563	Glycosylphosphatidylinositol (GPI)-anchor biosynthesis	26	-0.61528	-1.64022	0.00102987	0.00579947	0.00409532	8176	tags=85%, list=34%, signal=56%	PGAP1/PIGA/PIGB/PIGC/PIGF/PIGG/PIGH/PIGK/PIGL/PIGM/PIGN/PIGO/PIGP/PIGQ/PIGS/PIGT/PIGU/PIGV/PIGW/PIGX/PIGY/PIGZ
hsa00591	Linoleic acid metabolism	28	-0.612839	-1.65105	0.00102145	0.00579947	0.00409532	7927	tags=68%, list=33%, signal=46%	PLA2G10/PLA2G12A/PLA2G12B/PLA2G1B/PLA2G2A/PLA2G2C/PLA2G2D/PLA2G2E/PLA2G2F/PLA2G3/PLA2G4A/PLA2G4B/PLA2G4C/PLA2G4D/PLA2G4E/PLA2G4F/PLA2G5/PLA2G6/PLB1
hsa03008	Ribosome biogenesis in eukaryotes	107	-0.542644	-1.65768	0.001	0.00579947	0.00409532	9771	tags=76%, list=40%, signal=45%	NHP2/NMD3/NOB1/NOL6/NOP10/NOP56/NOP58/NVL/NXF1/NXF2/NXF2B/NXF3/NXT1/NXT2/POP1/POP4/POP5/POP7/PWP2/RAN/RBM28/RCL1/REXO1/REXO2/REXO5/RIOK1/RIOK2/RMRP/RNA5-8SN1/RNA5-8SN2/RNA5-8SN3/RNA5S1/RNA5S10/RNA5S11/RNA5S12/RNA5S13/RNA5S14/RNA5S15/RNA5S16/RNA5S17/RNA5S2/RNA5S3/RNA5S4/RNA5S5/RNA5S6/RNA5S7/RNA5S8/RNA5S9/RPP25/RPP25L/RPP30/RPP38/RPP40/RRP7A/SBDS/SNORD3A/SNORD3B-1/SNORD3B-2/SNORD3C/SNORD3D/SNORD3E/…
hsa00982	Drug metabolism - cytochrome P450	69	-0.587857	-1.74105	0.001	0.00579947	0.00409532	1516	tags=28%, list=6%, signal=26%	UGT1A1/UGT1A10/UGT1A3/UGT1A4/UGT1A5/UGT1A6/UGT1A7/UGT1A8/UGT1A9/UGT2A1/UGT2A2/UGT2A3/UGT2B10/UGT2B11/UGT2B15/UGT2B17/UGT2B28/UGT2B4/UGT2B7
hsa03040	Spliceosome	151	-0.560432	-1.74714	0.000999001	0.00579947	0.00409532	7538	tags=64%, list=31%, signal=44%	PPIE/PPIH/PPIL1/PQBP1/PRPF18/PRPF19/PRPF3/PRPF31/PRPF38A/PRPF38B/PRPF4/PRPF40A/PRPF40B/PRPF6/PRPF8/PUF60/RBM17/RBM22/RBM25/RBM8A/RBMX/RNU1-1/RNU1-2/RNU1-3/RNU1-4/RNU2-1/RNU4-1/RNU4-2/RNU5A-1/RNU5B-1/RNU5D-1/RNU5F-1/RNU6-1/RNU6-2/RNU6-7/RNU6-8/RNU6-9/RNVU1-1/RNVU1-18/RNVU1-4/RNVU1-7/RP9/SART1/SF3A1/SF3A2/SF3A3/SF3B1/SF3B2/SF3B3/SF3B4/SF3B5/SF3B6/SLU7/SMNDC1/SNRNP200/SNRNP27/SNRNP40/SNRNP70/SNRPA/S…
hsa03420	Nucleotide excision repair	61	-0.596878	-1.74826	0.001002	0.00579947	0.00409532	7689	tags=61%, list=32%, signal=41%	POLD1/POLD2/POLD3/POLD4/POLE/POLE2/POLE3/POLE4/POLR2B/POLR2C/POLR2D/POLR2E/POLR2F/POLR2G/POLR2H/POLR2I/POLR2J/POLR2J2/POLR2J3/POLR2K/POLR2L/POLR2M/RAD23A/RAD23B/RBX1/RFC1/RFC2/RFC3/RFC4/RFC5/RPA1/RPA2/RPA3/RPA4/UVSSA/XPA/XPC
hsa03010	Ribosome	153	-0.567695	-1.77158	0.000999001	0.00579947	0.00409532	10526	tags=99%, list=44%, signal=56%	MRPL1/MRPL10/MRPL11/MRPL12/MRPL13/MRPL14/MRPL15/MRPL16/MRPL17/MRPL18/MRPL19/MRPL2/MRPL20/MRPL21/MRPL22/MRPL23/MRPL24/MRPL27/MRPL28/MRPL3/MRPL30/MRPL32/MRPL33/MRPL34/MRPL35/MRPL36/MRPL4/MRPL9/MRPS10/MRPS11/MRPS12/MRPS14/MRPS15/MRPS16/MRPS17/MRPS18A/MRPS18C/MRPS2/MRPS21/MRPS5/MRPS6/MRPS7/MRPS9/RNA5-8SN1/RNA5-8SN2/RNA5-8SN3/RNA5S1/RNA5S10/RNA5S11/RNA5S12/RNA5S13/RNA5S14/RNA5S15/RNA5S16/RNA5S17/RNA5S…
hsa04120	Ubiquitin mediated proteolysis	142	-0.582047	-1.80691	0.000999001	0.00579947	0.00409532	2138	tags=39%, list=9%, signal=36%	TRAF6/TRIM32/TRIM37/TRIP12/UBA1/UBA2/UBA3/UBA52/UBA6/UBA7/UBB/UBC/UBE2A/UBE2B/UBE2C/UBE2D1/UBE2D2/UBE2D3/UBE2D4/UBE2E1/UBE2E2/UBE2E3/UBE2F/UBE2G1/UBE2G2/UBE2H/UBE2I/UBE2J1/UBE2J2/UBE2K/UBE2L3/UBE2L6/UBE2M/UBE2N/UBE2NL/UBE2O/UBE2Q1/UBE2Q2/UBE2QL1/UBE2R2/UBE2S/UBE2U/UBE2W/UBE2Z/UBE3A/UBE3B/UBE3C/UBE4A/UBE4B/UBOX5/UBR5/VHL/WWP1/WWP2/XIAP
hsa03020	RNA polymerase	30	-0.682815	-1.85428	0.0010225	0.00579947	0.00409532	7670	tags=97%, list=32%, signal=66%	POLR1A/POLR1B/POLR1C/POLR1D/POLR1E/POLR2B/POLR2C/POLR2D/POLR2E/POLR2F/POLR2G/POLR2H/POLR2I/POLR2J/POLR2J2/POLR2J3/POLR2K/POLR2L/POLR2M/POLR3A/POLR3B/POLR3C/POLR3D/POLR3E/POLR3F/POLR3G/POLR3GL/POLR3H/POLR3K
hsa00532	Glycosaminoglycan biosynthesis - chondroitin sulfate / dermatan sulfate	21	-0.714437	-1.85524	0.00103627	0.00579947	0.00409532	1317	tags=14%, list=5%, signal=14%	UST/XYLT1/XYLT2
hsa03060	Protein export	23	-0.708815	-1.86706	0.00103306	0.00579947	0.00409532	5497	tags=83%, list=23%, signal=64%	SEC11A/SEC11C/SEC61A1/SEC61A2/SEC61B/SEC61G/SEC62/SEC63/SPCS1/SPCS2/SPCS3/SRP14/SRP19/SRP54/SRP68/SRP72/SRP9/SRPRA/SRPRB
hsa03050	Proteasome	46	-0.657206	-1.88097	0.00100908	0.00579947	0.00409532	7630	tags=96%, list=32%, signal=66%	POMP/PSMA1/PSMA2/PSMA3/PSMA4/PSMA5/PSMA6/PSMA7/PSMA8/PSMB1/PSMB10/PSMB11/PSMB2/PSMB3/PSMB4/PSMB5/PSMB6/PSMB7/PSMB8/PSMB9/PSMC1/PSMC2/PSMC3/PSMC4/PSMC5/PSMC6/PSMD1/PSMD11/PSMD12/PSMD13/PSMD14/PSMD2/PSMD3/PSMD4/PSMD6/PSMD7/PSMD8/PSMD9/PSME1/PSME2/PSME3/PSME4/PSMF1/SEM1
hsa05217	Basal cell carcinoma	63	-0.64914	-1.90956	0.001001	0.00579947	0.00409532	3415	tags=38%, list=14%, signal=33%	SUFU/TCF7/TCF7L1/TCF7L2/TP53/WNT1/WNT10A/WNT10B/WNT11/WNT16/WNT2/WNT2B/WNT3/WNT3A/WNT4/WNT5A/WNT5B/WNT6/WNT7A/WNT7B/WNT8A/WNT8B/WNT9A/WNT9B
hsa00983	Drug metabolism - other enzymes	79	-0.638598	-1.91052	0.001001	0.00579947	0.00409532	2726	tags=39%, list=11%, signal=35%	TK1/TK2/TPMT/TYMP/UCK1/UCK2/UCKL1/UGT1A1/UGT1A10/UGT1A3/UGT1A4/UGT1A5/UGT1A6/UGT1A7/UGT1A8/UGT1A9/UGT2A1/UGT2A2/UGT2A3/UGT2B10/UGT2B11/UGT2B15/UGT2B17/UGT2B28/UGT2B4/UGT2B7/UMPS/UPB1/UPP1/UPP2/XDH
hsa04740	Olfactory transduction	426	-0.61191	-1.98147	0.000999001	0.00579947	0.00409532	9183	tags=94%, list=38%, signal=59%	OR10A2/OR10A3/OR10A4/OR10A5/OR10A6/OR10A7/OR10AC1/OR10AD1/OR10AG1/OR10C1/OR10D3/OR10G2/OR10G3/OR10G4/OR10G6/OR10G7/OR10G8/OR10G9/OR10H1/OR10H2/OR10H3/OR10H4/OR10H5/OR10J1/OR10J4/OR10J5/OR10K1/OR10K2/OR10P1/OR10Q1/OR10R2/OR10S1/OR10T2/OR10V1/OR10W1/OR10X1/OR10Z1/OR11A1/OR11G2/OR11H1/OR11H12/OR11H2/OR11H4/OR11H6/OR11H7/OR11L1/OR12D1/OR12D2/OR12D3/OR13A1/OR13C2/OR13C3/OR13C4/OR13C5/OR13C8/OR13C9/OR1…
hsa05204	Chemical carcinogenesis - DNA adducts	67	-0.675015	-1.99195	0.001	0.00579947	0.00409532	3405	tags=36%, list=14%, signal=31%	SULT1A1/SULT1A2/SULT1A3/SULT1A4/SULT2A1/UGT1A1/UGT1A10/UGT1A3/UGT1A4/UGT1A5/UGT1A6/UGT1A7/UGT1A8/UGT1A9/UGT2A1/UGT2A2/UGT2A3/UGT2B10/UGT2B11/UGT2B15/UGT2B17/UGT2B28/UGT2B4/UGT2B7
hsa00140	Steroid hormone biosynthesis	61	-0.680211	-1.99234	0.001002	0.00579947	0.00409532	3709	tags=41%, list=15%, signal=35%	SRD5A1/SRD5A2/SRD5A3/STS/SULT1E1/SULT2B1/UGT1A1/UGT1A10/UGT1A3/UGT1A4/UGT1A5/UGT1A6/UGT1A7/UGT1A8/UGT1A9/UGT2A1/UGT2A2/UGT2A3/UGT2B10/UGT2B11/UGT2B15/UGT2B17/UGT2B28/UGT2B4/UGT2B7
hsa00053	Ascorbate and aldarate metabolism	30	-0.756946	-2.05559	0.0010225	0.00579947	0.00409532	1521	tags=67%, list=6%, signal=63%	UGDH/UGT1A1/UGT1A10/UGT1A3/UGT1A4/UGT1A5/UGT1A6/UGT1A7/UGT1A8/UGT1A9/UGT2A1/UGT2A2/UGT2A3/UGT2B10/UGT2B11/UGT2B15/UGT2B17/UGT2B28/UGT2B4/UGT2B7
hsa04130	SNARE interactions in vesicular transport	33	-0.759818	-2.09439	0.0010142	0.00579947	0.00409532	4526	tags=82%, list=19%, signal=67%	SNAP23/SNAP29/STX11/STX16/STX17/STX18/STX19/STX1A/STX1B/STX2/STX3/STX4/STX5/STX6/STX7/STX8/USE1/VAMP1/VAMP2/VAMP3/VAMP4/VAMP5/VAMP7/VAMP8/VTI1A/VTI1B/YKT6
hsa00040	Pentose and glucuronate interconversions	34	-0.783729	-2.16409	0.0010142	0.00579947	0.00409532	1521	tags=65%, list=6%, signal=61%	UGDH/UGP2/UGT1A1/UGT1A10/UGT1A3/UGT1A4/UGT1A5/UGT1A6/UGT1A7/UGT1A8/UGT1A9/UGT2A1/UGT2A2/UGT2A3/UGT2B10/UGT2B11/UGT2B15/UGT2B17/UGT2B28/UGT2B4/UGT2B7/XYLB
hsa03022	Basal transcription factors	44	-0.766647	-2.18019	0.0010101	0.00579947	0.00409532	3241	tags=52%, list=13%, signal=45%	TAF1/TAF10/TAF11/TAF12/TAF13/TAF15/TAF1L/TAF2/TAF3/TAF4/TAF4B/TAF5/TAF5L/TAF6/TAF6L/TAF7/TAF7L/TAF8/TAF9/TAF9B/TBP/TBPL1/TBPL2
hsa00860	Porphyrin metabolism	42	-0.782436	-2.21296	0.00101215	0.00579947	0.00409532	1516	tags=50%, list=6%, signal=47%	UGT1A1/UGT1A10/UGT1A3/UGT1A4/UGT1A5/UGT1A6/UGT1A7/UGT1A8/UGT1A9/UGT2A1/UGT2A2/UGT2A3/UGT2B10/UGT2B11/UGT2B15/UGT2B17/UGT2B28/UGT2B4/UGT2B7/UROD/UROS
hsa05206	MicroRNAs in cancer	266	-0.386579	-1.23585	0.001998	0.010459	0.00738568	12632	tags=71%, list=52%, signal=34%	MAP2K1/MAP2K2/MAPK1/MAPK3/MAPK7/MARCKS/MCL1/MDM2/MDM4/MET/MIR1-1/MIR100/MIR101-1/MIR101-2/MIR103A1/MIR103A2/MIR106B/MIR107/MIR10B/MIR124-2/MIR124-3/MIR125A/MIR125B1/MIR125B2/MIR126/MIR128-1/MIR128-2/MIR129-1/MIR129-2/MIR133B/MIR135A1/MIR135A2/MIR135B/MIR141/MIR145/MIR150/MIR152/MIR15B/MIR16-1/MIR16-2/MIR181A1/MIR181A2/MIR181B1/MIR181B2/MIR181C/MIR181D/MIR183/MIR193B/MIR194-1/MIR199A1/MIR199A2/MIR…
hsa05203	Viral carcinogenesis	165	-0.410847	-1.28793	0.001998	0.010459	0.00738568	8023	tags=35%, list=33%, signal=23%	PIK3CA/PIK3CB/PIK3CD/PIK3R1/PIK3R2/PIK3R3/PKM/PMAIP1/POLB/PRKACA/PRKACB/PRKACG/PSMC1/PXN/RAC1/RANBP1/RASA2/RB1/RBL1/RBL2/RBPJ/RBPJL/REL/RELA/RHOA/SCIN/SCRIB/SKP2/SND1/SNW1/SP100/SRC/SRF/STAT3/STAT5A/STAT5B/SYK/TBP/TBPL1/TBPL2/TP53/TRADD/TRAF1/TRAF2/TRAF3/TRAF5/UBE3A/UBR4/USP7/VAC14/VDAC3/YWHAB/YWHAE/YWHAG/YWHAH/YWHAQ/YWHAZ
hsa04070	Phosphatidylinositol signaling system	96	-0.443394	-1.34471	0.002	0.010459	0.00738568	10344	tags=55%, list=43%, signal=32%	MTM1/MTMR1/MTMR14/MTMR2/MTMR3/MTMR4/MTMR6/MTMR7/MTMR8/OCRL/PI4K2A/PI4K2B/PI4KA/PI4KB/PIK3C2A/PIK3C2B/PIK3C2G/PIK3C3/PIK3CA/PIK3CB/PIK3CD/PIK3R1/PIK3R2/PIK3R3/PIKFYVE/PIP4K2A/PIP4K2B/PIP4K2C/PIP4P1/PIP4P2/PIP5K1A/PIP5K1B/PIP5K1C/PLCB1/PLCB2/PLCB3/PLCB4/PLCD1/PLCD3/PLCD4/PLCE1/PLCG1/PLCG2/PLCZ1/PPIP5K1/PPIP5K2/PRKCA/PRKCB/PRKCG/PTEN/SACM1L/SYNJ1/SYNJ2
hsa04922	Glucagon signaling pathway	105	-0.441359	-1.34653	0.002	0.010459	0.00738568	8386	tags=50%, list=35%, signal=33%	PCK1/PCK2/PDE3B/PDHA1/PDHA2/PDHB/PFKFB1/PFKL/PFKM/PFKP/PGAM1/PGAM2/PGAM4/PHKA1/PHKA2/PHKB/PHKG1/PHKG2/PKM/PLCB1/PLCB2/PLCB3/PLCB4/PPARA/PPARGC1A/PPP3CA/PPP3CB/PPP3CC/PPP3R1/PPP3R2/PPP4C/PPP4R3A/PPP4R3B/PPP4R3C/PRKAA1/PRKAA2/PRKAB1/PRKAB2/PRKACA/PRKACB/PRKACG/PRKAG1/PRKAG2/PRKAG3/PRMT1/PYGB/PYGL/PYGM/SIK1/SIK2/SIRT1/SLC2A1/SLC2A2
hsa00604	Glycosphingolipid biosynthesis - ganglio series	15	-0.713925	-1.74493	0.00212992	0.0109588	0.00773861	4883	tags=67%, list=20%, signal=53%	SLC33A1/ST3GAL1/ST3GAL2/ST3GAL5/ST6GALNAC3/ST6GALNAC4/ST6GALNAC5/ST6GALNAC6/ST8SIA1/ST8SIA5
hsa04060	Cytokine-cytokine receptor interaction	293	-0.385975	-1.23794	0.002997	0.0149382	0.0105487	2863	tags=15%, list=12%, signal=13%	TGFB1/TGFB2/TGFB3/TGFBR1/TGFBR2/THPO/TNF/TNFRSF10A/TNFRSF10B/TNFRSF10C/TNFRSF10D/TNFRSF11A/TNFRSF11B/TNFRSF12A/TNFRSF13B/TNFRSF13C/TNFRSF14/TNFRSF17/TNFRSF18/TNFRSF19/TNFRSF1A/TNFRSF1B/TNFRSF21/TNFRSF25/TNFRSF4/TNFRSF6B/TNFRSF8/TNFRSF9/TNFSF10/TNFSF11/TNFSF12/TNFSF13/TNFSF13B/TNFSF14/TNFSF15/TNFSF18/TNFSF4/TNFSF8/TNFSF9/TSLP/XCL1/XCL2/XCR1
hsa04152	AMPK signaling pathway	120	-0.428196	-1.31673	0.002997	0.0149382	0.0105487	8386	tags=52%, list=35%, signal=34%	PCK1/PCK2/PDPK1/PFKFB1/PFKFB2/PFKFB3/PFKFB4/PFKL/PFKM/PFKP/PIK3CA/PIK3CB/PIK3CD/PIK3R1/PIK3R2/PIK3R3/PPARG/PPARGC1A/PPP2CA/PPP2CB/PPP2R1A/PPP2R1B/PPP2R2A/PPP2R2B/PPP2R2C/PPP2R2D/PPP2R3A/PPP2R3B/PPP2R3C/PPP2R5A/PPP2R5B/PPP2R5C/PPP2R5D/PPP2R5E/PRKAA1/PRKAA2/PRKAB1/PRKAB2/PRKAG1/PRKAG2/PRKAG3/RAB10/RAB11B/RAB14/RAB2A/RAB8A/RHEB/RPS6KB1/RPS6KB2/RPTOR/SCD/SCD5/SIRT1/SLC2A4/SREBF1/STK11/STRADA/STRADB/T…
hsa05165	Human papillomavirus infection	330	-0.374306	-1.20572	0.00499501	0.0245139	0.0173106	8557	tags=35%, list=35%, signal=23%	PARD3/PARD6A/PARD6B/PARD6G/PATJ/PDGFRB/PIK3CA/PIK3CB/PIK3CD/PIK3R1/PIK3R2/PIK3R3/PKM/PPP2CA/PPP2CB/PPP2R1A/PPP2R1B/PPP2R2A/PPP2R2B/PPP2R2C/PPP2R2D/PPP2R3A/PPP2R3B/PPP2R3C/PPP2R5A/PPP2R5B/PPP2R5C/PPP2R5D/PPP2R5E/PRKACA/PRKACB/PRKACG/PRKCI/PRKCZ/PSEN1/PSMC1/PTEN/PTGER4/PTGS2/PTK2/PXN/RAF1/RB1/RBL1/RBL2/RBPJ/RBPJL/RELA/RELN/RFNG/RHEB/RPS6KB1/RPS6KB2/SCRIB/SLC9A3R1/SOS1/SOS2/SPP1/STAT1/STAT2/TADA3/TB…
hsa05144	Malaria	49	-0.47892	-1.37991	0.00704225	0.033665	0.0237727	5529	tags=33%, list=23%, signal=25%	SDC1/SDC2/SELE/SELP/TGFB1/TGFB2/TGFB3/THBS1/THBS2/THBS3/THBS4/TLR2/TLR4/TLR9/TNF/VCAM1
hsa00760	Nicotinate and nicotinamide metabolism	36	-0.530973	-1.47683	0.00707071	0.033665	0.0237727	10111	tags=83%, list=42%, signal=49%	NADK/NADK2/NADSYN1/NAMPT/NAPRT/NMNAT1/NMNAT2/NMNAT3/NMRK1/NMRK2/NNMT/NNT/NT5C/NT5C1A/NT5C1B/NT5C1B-RDH14/NT5C2/NT5DC4/NT5E/NT5M/NUDT12/PNP/QPRT/SIRT1/SIRT2/SIRT3/SIRT4/SIRT5/SIRT6/SIRT7
hsa04144	Endocytosis	251	-0.379811	-1.21214	0.00799201	0.0368626	0.0260307	8557	tags=42%, list=35%, signal=27%	PARD3/PARD6A/PARD6B/PARD6G/PDCD6IP/PDGFRA/PIP5K1A/PIP5K1B/PIP5K1C/PIP5KL1/PLD1/PLD2/PML/PRKCI/PRKCZ/PSD/PSD2/PSD3/PSD4/RAB10/RAB11A/RAB11B/RAB11FIP1/RAB11FIP2/RAB11FIP3/RAB11FIP4/RAB11FIP5/RAB22A/RAB31/RAB35/RAB4A/RAB5A/RAB5B/RAB5C/RAB7A/RAB8A/RABEP1/RBSN/RHOA/RNF103-CHMP3/RNF41/RUFY1/RUFY2/SH3GL1/SH3GL2/SH3GL3/SH3GLB1/SH3GLB2/SH3KBP1/SMAD2/SMAD3/SMAP1/SMAP2/SMURF1/SMURF2/SNF8/SNX1/SNX12/SNX2/SNX…
hsa03410	Base excision repair	43	-0.491139	-1.39204	0.00808898	0.0368626	0.0260307	10592	tags=84%, list=44%, signal=47%	MPG/MUTYH/NEIL1/NEIL2/NEIL3/NTHL1/OGG1/PARG/PARP1/PARP2/PARP3/PARP4/PCNA/PNKP/POLB/POLD1/POLD2/POLD3/POLD4/POLE/POLE2/POLE3/POLE4/POLG/POLG2/POLL/RFC1/RFC2/RFC3/RFC4/RFC5/SMUG1/TDG/TDP1/UNG/XRCC1
hsa03030	DNA replication	36	-0.526988	-1.46575	0.00808081	0.0368626	0.0260307	8378	tags=75%, list=35%, signal=49%	PCNA/POLA1/POLA2/POLD1/POLD2/POLD3/POLD4/POLE/POLE2/POLE3/POLE4/PRIM1/PRIM2/RFC1/RFC2/RFC3/RFC4/RFC5/RNASEH1/RNASEH2A/RNASEH2B/RNASEH2C/RPA1/RPA2/RPA3/RPA4/SSBP1
hsa00130	Ubiquinone and other terpenoid-quinone biosynthesis	11	-0.663448	-1.52934	0.0110375	0.0495911	0.035019	3159	tags=27%, list=13%, signal=24%	TAT/VKORC1/VKORC1L1
hsa04710	Circadian rhythm	33	-0.516073	-1.42252	0.0131846	0.058415	0.04125	9804	tags=58%, list=41%, signal=34%	NFIL3/NPAS2/NR1D1/NR1D2/PER1/PER2/PER3/PRKAA1/PRKAA2/PRKAB1/PRKAB2/PRKAG1/PRKAG2/PRKAG3/RBX1/RORA/RORB/RORC/SKP1
hsa04145	Phagosome	147	-0.403387	-1.25429	0.013986	0.0597258	0.0421757	6802	tags=33%, list=28%, signal=24%	RAB5A/RAB5B/RAB5C/RAB7A/RAB7B/RAC1/RILP/SCARB1/SEC22B/SEC61A1/SEC61A2/SEC61B/SEC61G/SFTPA1/SFTPA2/SFTPD/STX12/STX18/STX7/TAP1/TAP2/TCIRG1/TFRC/THBS1/THBS2/THBS3/THBS4/TLR2/TLR4/TLR6/TUBA1A/TUBA1B/TUBA1C/TUBA3C/TUBA3D/TUBA3E/TUBA4A/TUBA8/TUBAL3/TUBB/TUBB1/TUBB2A/TUBB2B/TUBB3/TUBB4A/TUBB4B/TUBB6/TUBB8/VAMP3
hsa04115	p53 signaling pathway	73	-0.446616	-1.32797	0.014	0.0597258	0.0421757	8226	tags=38%, list=34%, signal=25%	PERP/PIDD1/PMAIP1/PPM1D/PTEN/RCHY1/RPRM/RRM2/RRM2B/SERPINB5/SERPINE1/SESN1/SESN2/SESN3/SFN/SHISA5/SIAH1/SIVA1/STEAP3/THBS1/TNFRSF10A/TNFRSF10B/TP53/TP53AIP1/TP53I3/TP73/TSC2/ZMAT3
hsa04978	Mineral absorption	60	-0.459032	-1.34384	0.0140421	0.0597258	0.0421757	5085	tags=42%, list=21%, signal=33%	SLC11A2/SLC26A3/SLC26A6/SLC26A9/SLC30A1/SLC31A1/SLC34A1/SLC34A2/SLC34A3/SLC39A4/SLC40A1/SLC46A1/SLC5A1/SLC6A19/SLC8A1/SLC8A2/SLC8A3/SLC9A3/STEAP1/STEAP2/TF/TRPM6/TRPM7/TRPV6/VDR
hsa00730	Thiamine metabolism	14	0.649571	2.2953	0.015625	0.0655839	0.0463123	649	tags=71%, list=3%, signal=70%	ACP1/AK1/AK2/AK4/AK5/AK7/AK8/ALPI/ALPL/ALPP
hsa00603	Glycosphingolipid biosynthesis - globo and isoglobo series	15	0.49966	1.86697	0.015873	0.0657596	0.0464364	9	tags=13%, list=0%, signal=13%	A3GALT2/A4GALT
hsa04932	Non-alcoholic fatty liver disease	155	-0.393582	-1.22848	0.016983	0.0694562	0.0490468	9949	tags=52%, list=41%, signal=31%	NDUFA1/NDUFA10/NDUFA11/NDUFA12/NDUFA13/NDUFA2/NDUFA3/NDUFA4/NDUFA4L2/NDUFA5/NDUFA6/NDUFA7/NDUFA8/NDUFA9/NDUFAB1/NDUFB1/NDUFB10/NDUFB11/NDUFB2/NDUFB3/NDUFB4/NDUFB5/NDUFB6/NDUFB7/NDUFB8/NDUFB9/NDUFC1/NDUFC2/NDUFC2-KCTD14/NDUFS1/NDUFS2/NDUFS3/NDUFS4/NDUFS5/NDUFS6/NDUFS7/NDUFS8/NDUFV1/NDUFV2/NDUFV3/NFKB1/NR1H3/PIK3CA/PIK3CB/PIK3CD/PIK3R1/PIK3R2/PIK3R3/PKLR/PPARA/PPARG/PRKAA1/PRKAA2/PRKAB1/PRKAB2/PRKA…
hsa00430	Taurine and hypotaurine metabolism	16	0.726211	2.73909	0.0172414	0.0696203	0.0491626	6628	tags=100%, list=27%, signal=73%	ADO/BAAT/CDO1/CSAD/FMO1/FMO2/FMO3/FMO4/FMO5/GAD1/GAD2/GADL1/GGT1/GGT5/GGT6/GGT7
hsa00030	Pentose phosphate pathway	30	-0.519028	-1.40949	0.0184049	0.0733896	0.0518243	8192	tags=63%, list=34%, signal=42%	PFKL/PFKM/PFKP/PGD/PGLS/PGM1/PGM2/PRPS1/PRPS1L1/PRPS2/RBKS/RGN/RPE/RPEL1/RPIA/TALDO1/TKT/TKTL1/TKTL2
hsa00910	Nitrogen metabolism	17	0.767835	2.91235	0.0196078	0.0753603	0.053216	2197	tags=76%, list=9%, signal=70%	CA1/CA12/CA13/CA14/CA2/CA3/CA4/CA5A/CA5B/CA6/CA7/CA8/CA9
hsa00120	Primary bile acid biosynthesis	17	0.62067	2.35416	0.0196078	0.0753603	0.053216	1492	tags=35%, list=6%, signal=33%	ACOT8/ACOX2/AKR1C4/AKR1D1/AMACR/BAAT
hsa00511	Other glycan degradation	17	0.407429	1.54535	0.0196078	0.0753603	0.053216	14327	tags=100%, list=59%, signal=41%	AGA/ENGASE/FUCA1/FUCA2/GBA/GBA2/GLB1/HEXA/HEXB/MAN2B1/MAN2B2/MAN2C1/MANBA/NEU1/NEU2/NEU3/NEU4
hsa04974	Protein digestion and absorption	103	-0.418441	-1.27496	0.02	0.075817	0.0535385	8184	tags=26%, list=34%, signal=17%	PGA3/PGA4/PGA5/PRCP/PRSS1/PRSS2/PRSS3/SLC15A1/SLC16A10/SLC1A1/SLC1A5/SLC36A1/SLC36A2/SLC36A3/SLC36A4/SLC38A2/SLC3A1/SLC3A2/SLC6A19/SLC7A7/SLC7A8/SLC7A9/SLC8A1/SLC8A2/SLC8A3/SLC9A3/XPNPEP2
hsa03440	Homologous recombination	41	-0.48213	-1.362	0.020202	0.075817	0.0535385	7689	tags=63%, list=32%, signal=43%	POLD1/POLD2/POLD3/POLD4/RAD50/RAD51/RAD51B/RAD51C/RAD51D/RAD52/RAD54B/RAD54L/RBBP8/RPA1/RPA2/RPA3/RPA4/SEM1/SSBP1/SYCP3/TOP3A/TOP3B/TOPBP1/UIMC1/XRCC2/XRCC3
hsa00061	Fatty acid biosynthesis	18	0.806101	3.19155	0.0222222	0.0824289	0.0582075	206	tags=56%, list=1%, signal=55%	ACACA/ACACB/ACSBG1/ACSBG2/ACSF3/ACSL1/ACSL3/ACSL4/ACSL5/ACSL6
hsa00562	Inositol phosphate metabolism	73	-0.431378	-1.28266	0.023	0.0843333	0.0595523	10344	tags=66%, list=43%, signal=38%	MTM1/MTMR1/MTMR14/MTMR2/MTMR3/MTMR4/MTMR6/MTMR7/MTMR8/OCRL/PI4K2A/PI4K2B/PI4KA/PI4KB/PIK3C2A/PIK3C2B/PIK3C2G/PIK3C3/PIK3CA/PIK3CB/PIK3CD/PIK3CG/PIKFYVE/PIP4K2A/PIP4K2B/PIP4K2C/PIP5K1A/PIP5K1B/PIP5K1C/PIP5KL1/PLCB1/PLCB2/PLCB3/PLCB4/PLCD1/PLCD3/PLCD4/PLCE1/PLCG1/PLCG2/PLCH1/PLCH2/PLCZ1/PTEN/SACM1L/SYNJ1/SYNJ2/TPI1
hsa01210	2-Oxocarboxylic acid metabolism	19	0.728762	2.91829	0.0238095	0.0863095	0.0609478	256	tags=26%, list=1%, signal=26%	AADAT/ABHD14A-ACY1/ACO1/ACO2/ACY1
hsa03430	Mismatch repair	23	-0.538243	-1.41777	0.0278926	0.0999745	0.0705974	10708	tags=91%, list=44%, signal=51%	MLH1/MLH3/MSH2/MSH3/MSH6/PCNA/PMS2/POLD1/POLD2/POLD3/POLD4/RFC1/RFC2/RFC3/RFC4/RFC5/RPA1/RPA2/RPA3/RPA4/SSBP1
hsa00340	Histidine metabolism	22	0.645237	2.64358	0.0285714	0.100157	0.0707263	1232	tags=50%, list=5%, signal=47%	ALDH1B1/ALDH2/ALDH3A1/ALDH3A2/ALDH3B1/ALDH3B2/ALDH7A1/ALDH9A1/AMDHD1/AOC1/ASPA
hsa00220	Arginine biosynthesis	22	0.439909	1.80233	0.0285714	0.100157	0.0707263	1243	tags=27%, list=5%, signal=26%	ABHD14A-ACY1/ACY1/ARG1/ARG2/ASL/ASS1
hsa04614	Renin-angiotensin system	23	0.401761	1.67329	0.0294118	0.101982	0.0720151	1364	tags=30%, list=6%, signal=29%	ACE/ACE2/AGT/AGTR1/AGTR2/ANPEP/ATP6AP2
hsa00590	Arachidonic acid metabolism	57	-0.445632	-1.30045	0.0300903	0.103213	0.0728842	7927	tags=51%, list=33%, signal=34%	PLA2G10/PLA2G12A/PLA2G12B/PLA2G1B/PLA2G2A/PLA2G2C/PLA2G2D/PLA2G2E/PLA2G2F/PLA2G3/PLA2G4A/PLA2G4B/PLA2G4C/PLA2G4D/PLA2G4E/PLA2G4F/PLA2G5/PLA2G6/PLB1/PTGDS/PTGES/PTGES2/PTGES3/PTGIS/PTGR1/PTGR2/PTGS1/PTGS2/TBXAS1
hsa00650	Butanoate metabolism	27	0.829413	3.69993	0.0333333	0.108503	0.0766201	595	tags=48%, list=2%, signal=47%	AACS/ABAT/ACADS/ACAT1/ACAT2/ACSM1/ACSM2A/ACSM2B/ACSM3/ACSM4/ACSM5/ACSM6/ALDH5A1
hsa01040	Biosynthesis of unsaturated fatty acids	27	0.626884	2.79647	0.0333333	0.108503	0.0766201	186	tags=26%, list=1%, signal=26%	ACAA1/ACOT1/ACOT2/ACOT4/ACOT7/ACOX1/ACOX3
hsa04966	Collecting duct acid secretion	27	0.625104	2.78853	0.0333333	0.108503	0.0766201	1388	tags=81%, list=6%, signal=77%	ATP4A/ATP4B/ATP6V0A1/ATP6V0A2/ATP6V0A4/ATP6V0C/ATP6V0D1/ATP6V0D2/ATP6V0E1/ATP6V0E2/ATP6V1A/ATP6V1B1/ATP6V1B2/ATP6V1C1/ATP6V1C2/ATP6V1D/ATP6V1E1/ATP6V1E2/ATP6V1F/ATP6V1G1/ATP6V1G2/ATP6V1G3
hsa00601	Glycosphingolipid biosynthesis - lacto and neolacto series	27	0.544007	2.42676	0.0333333	0.108503	0.0766201	1481	tags=52%, list=6%, signal=49%	A4GALT/ABO/B3GALNT1/B3GALT1/B3GALT2/B3GALT5/B3GNT2/B3GNT3/B3GNT4/B3GNT5/B4GALT1/B4GALT2/B4GALT3/B4GALT4
hsa00062	Fatty acid elongation	27	0.483126	2.15518	0.0333333	0.108503	0.0766201	181	tags=19%, list=1%, signal=18%	ACAA2/ACOT1/ACOT2/ACOT4/ACOT7
hsa04392	Hippo signaling pathway - multiple species	28	-0.508753	-1.37063	0.0337079	0.108614	0.0766984	6650	tags=50%, list=28%, signal=36%	RASSF1/RASSF2/RASSF4/RASSF6/SAV1/STK3/TEAD1/TEAD2/TEAD3/TEAD4/WTIP/WWC1/WWTR1/YAP1
hsa00360	Phenylalanine metabolism	16	0.406864	1.53459	0.0344828	0.11	0.077677	848	tags=31%, list=4%, signal=30%	ALDH3A1/ALDH3B1/ALDH3B2/AOC2/AOC3
hsa05212	Pancreatic cancer	76	-0.424875	-1.26768	0.035	0.110545	0.0780615	8023	tags=46%, list=33%, signal=31%	PIK3CA/PIK3CB/PIK3CD/PIK3R1/PIK3R2/PIK3R3/PLD1/PLD2/POLK/RAC1/RAC2/RAC3/RAD51/RAF1/RALA/RALB/RALBP1/RALGDS/RB1/RELA/RPS6KB1/RPS6KB2/SMAD2/SMAD3/SMAD4/STAT1/STAT3/TGFA/TGFB1/TGFB2/TGFB3/TGFBR1/TGFBR2/TP53/VEGFA
hsa04071	Sphingolipid signaling pathway	119	-0.399881	-1.22829	0.036963	0.1156	0.0816315	8023	tags=55%, list=33%, signal=37%	PIK3CA/PIK3CB/PIK3CD/PIK3R1/PIK3R2/PIK3R3/PLCB1/PLCB2/PLCB3/PLCB4/PLD1/PLD2/PPP2CA/PPP2CB/PPP2R1A/PPP2R1B/PPP2R2A/PPP2R2B/PPP2R2C/PPP2R2D/PPP2R3A/PPP2R3B/PPP2R3C/PPP2R5A/PPP2R5B/PPP2R5C/PPP2R5D/PPP2R5E/PRKCA/PRKCB/PRKCE/PRKCG/PRKCZ/PTEN/RAC1/RAC2/RAC3/RAF1/RELA/RHOA/ROCK1/ROCK2/S1PR1/S1PR2/S1PR3/S1PR4/S1PR5/SGMS1/SGMS2/SGPL1/SGPP1/SGPP2/SMPD1/SMPD2/SPHK1/SPHK2/SPTLC1/SPTLC2/SPTLC3/SPTSSA/SPTSSB/T…
hsa01523	Antifolate resistance	30	0.489767	2.26479	0.0416667	0.129045	0.0911259	635	tags=23%, list=3%, signal=23%	ABCC1/ABCC2/ABCC3/ABCC4/ABCC5/ABCG2/ALOX12
hsa00512	Mucin type O-glycan biosynthesis	35	-0.473887	-1.31484	0.0425101	0.130392	0.0920766	3600	tags=17%, list=15%, signal=15%	ST3GAL1/ST3GAL2/ST6GALNAC1/ST6GALNAC2/ST6GALNAC3/ST6GALNAC4
hsa00630	Glyoxylate and dicarboxylate metabolism	29	0.565919	2.59157	0.0434783	0.132091	0.0932767	685	tags=31%, list=3%, signal=30%	ACAT1/ACAT2/ACO1/ACO2/ACSS1/ACSS2/AFMID/AGXT/AMT
