# Supplementary material for: Significance of LRFN4 in prognosis and tumor microenvironment of lung adenocarcinoma
Source: Front Pharmacol. 2025 Feb 25;16:1540636. doi: 10.3389/fphar.2025.1540636 (PMC11893870; doi:10.3389/fphar.2025.1540636)
Supplement: Supplementary file 7 [file DataSheet2.xlsx]

## Sheet: Table S2
Table S2. The binding site for transcription factorsTCF3, E2F1 and E2F3 in upstream of the LRFN4 promoter
motif_id	motif_alt_id	sequence_name	start	stop	strand	score	p-value	q-value	matched_sequence
MA0522.3	TCF3	hg38_knownGene_ENST00000309602.5	369	379	+	11.1206	5.1e-05	0.0233	ggcgcctgccc
MA0522.3	TCF3	hg38_knownGene_ENST00000309602.5	305	315	-	10.8794	5.6e-05	0.0233	CCCAGCTGCCC
MA0522.3	TCF3	hg38_knownGene_ENST00000309602.5	174	184	-	10.1348	9.67e-05	0.0268	AGCGCCTGCGG
MA0024.2	E2F1	hg38_knownGene_ENST00000309602.5	761	771	+	14.3443	1.03e-05	0.00624	ggggcgccagg
MA0024.2	E2F1	hg38_knownGene_ENST00000309602.5	157	167	+	14.0328	1.43e-05	0.00624	agagcgggagg
MA0024.3	E2F1	hg38_knownGene_ENST00000309602.5	870	881	-	11.1475	6.22e-05	0.0491	GGTGGCGCCCAG
MA0469.1	E2F3	hg38_knownGene_ENST00000309602.5	156	170	-	16.2931	2.27e-06	0.00197	CTCCCTCCCGCTCTG
MA0469.1	E2F3	hg38_knownGene_ENST00000309602.5	312	326	-	15.2241	5.05e-06	0.00219	CTCCCTCCCTCCCCA
MA0469.1	E2F3	hg38_knownGene_ENST00000309602.5	308	322	-	14.569	7.78e-06	0.00226	CTCCCTCCCCAGCTG
MA0469.1	E2F3	hg38_knownGene_ENST00000309602.5	152	166	-	13.1034	1.77e-05	0.00384	CTCCCGCTCTGTCGC
MA0469.1	E2F3	hg38_knownGene_ENST00000309602.5	720	734	+	10.7931	4.7e-05	0.00817	ttcgcgccgcggcgg
